# Supplementary material for: Genome-wide identification and characterization of SnRK family genes in Brassica napus
Source: BMC Plant Biol. 2020 Jun 22;20:287. doi: 10.1186/s12870-020-02484-3 (PMC7310057; doi:10.1186/s12870-020-02484-3)
Supplement: Supplementary file 1 — Additional file 1: Table S1. The information of A. thaliana SnRKs in queries. Table S2. Characteristics of SnRK family in B.napus. Table S3. List of the 114 BnSnRK genes identified in this study. Table S4. Conserved amino acid motifs and annotation of BnSnRKs. Table S5. Syntenic blocks and Ka/Ks values of BnSnRK genes. Table S6. One-to-one orthologous relationships between B.napus and A.thaliana. Table S7. The expression profiles (log2-based values) of the BnSnRKs under different tissues. Table S8. The expression profiles (ratio to control values) of the BnSnRKs under different abiotic stresses. Table S9. List of the BnSnRK SNPs identified in this study. [file 12870_2020_2484_MOESM1_ESM.xlsx]

## Sheet: S1
Table S1 The information of A. thaliana SnRKs in queries.
Subfamily	Gene Name	Gene ID	Exon Number	Sequence Type	Length	Sequences
SnRK1	AtSnRK1.1	AT3G01090.1	10	CDS	1539	ATGGATGGATCAGGCACAGGCAGTAGAAGTGGGGTAGAATCGATTCTACCAAATTACAAGCTTGGGAGAACTCTTGGTATTGGTTCCTTTGGTAGGGTGAAGATAGCTGAGCATGCATTGACAGGACATAAGGTTGCTATCAAGATCCTCAATCGTCGCAAAATCAAGAACATGGAGATGGAGGAGAAAGTGAGGAGAGAGATCAAAATCTTGAGACTATTTATGCATCCTCACATCATCCGTCTCTATGAGGTTATAGAGACTCCCACAGATATTTATCTTGTCATGGAGTATGTGAACTCTGGTGAGCTATTTGACTATATTGTTGAGAAGGGTAGATTGCAGGAGGATGAGGCGAGGAACTTTTTTCAGCAGATAATATCAGGAGTGGAATACTGC…
SnRK1	AtSnRK1.1	AT3G01090.1		protein	512	MDGSGTGSRSGVESILPNYKLGRTLGIGSFGRVKIAEHALTGHKVAIKILNRRKIKNMEMEEKVRREIKILRLFMHPHIIRLYEVIETPTDIYLVMEYVNSGELFDYIVEKGRLQEDEARNFFQQIISGVEYCHRNMVVHRDLKPENLLLDSKCNVKIADFGLSNIMRDGHFLKTSCGSPNYAAPEVISGKLYAGPEVDVWSCGVILYALLCGTLPFDDENIPNLFKKIKGGIYTLPSHLSPGARDLIPRMLVVDPMKRVTIPEIRQHPWFQAHLPRYLAVPPPDTVQQAKKIDEEILQEVINMGFDRNHLIESLRNRTQNDGTVTYYLILDNRFRASSGYLGAEFQETMEGTPRMHPAESVASPVSHRLPGLMEYQGVGLRSQYPVERKWALGLQSRA…
	AtSnRK1.2	AT3G29160.1	10	CDS	1539	ATGGATCATTCATCAAATAGATTTGGCAATAATGGAGTGGAATCGATTTTACCGAATTACAAGCTTGGTAAAACTCTTGGAATTGGGTCTTTTGGGAAGGTGAAAATAGCAGAGCATGTTGTCACAGGGCATAAGGTTGCTATCAAAATCCTTAATCGTCGTAAGATCAAGAACATGGAGATGGAAGAGAAAGTGAGGAGGGAGATTAAGATTCTACGGTTGTTTATGCATCCTCATATTATTCGGCAGTATGAGGTAATAGAGACCACGAGTGACATTTATGTTGTGATGGAGTATGTCAAGTCTGGAGAGCTCTTTGATTATATTGTTGAGAAAGGCAGATTACAAGAAGATGAGGCTCGTAACTTTTTCCAGCAGATAATATCTGGTGTAGAGTAC…
	AtSnRK1.2	AT3G29160.1		protein	512	MDHSSNRFGNNGVESILPNYKLGKTLGIGSFGKVKIAEHVVTGHKVAIKILNRRKIKNMEMEEKVRREIKILRLFMHPHIIRQYEVIETTSDIYVVMEYVKSGELFDYIVEKGRLQEDEARNFFQQIISGVEYCHRNMVVHRDLKPENLLLDSRCNIKIADFGLSNVMRDGHFLKTSCGSPNYAAPEVISGKLYAGPEVDVWSCGVILYALLCGTLPFDDENIPNLFKKIKGGIYTLPSHLSSEARDLIPRMLIVDPVKRITIPEIRQHRWFQTHLPRYLAVSPPDTVEQAKKINEEIVQEVVNMGFDRNQVLESLRNRTQNDATVTYYLLLDNRFRVPSGYLESEFQETTDSGSNPMRTPEAGASPVGHWIPAHVDHYGLGARSQVPVDRKWALGLQS…
	AtSnRK1.3	AT5G39440.1	10	CDS	541	ATGGATGGATCATCGGAAAAAACTACCAATAAATTAGTATCGATTCTACCAAATTATAGGATTGGTAAGACTCTTGGACATGGATCCTTTGCGAAAGTGAAATTAGCACTGCATGTAGCTACTGGTCACAAAGTTGCTATCAAAATTCTTAATCGCTCTAAGATTAAGAACATGGGTATTGAGATCAAAGTACAAAGGGAGATCAAAATTCTCAGATTTTTGATGCATCCTCATATCATCCGTCAATATGAAGTTATAGAGACGCCAAATGACATTTATGTTGTGATGGAATATGTTAAGTCTGGAGAACTATTTGACTATATTGTAGAGAAAGGTAAATTACAGGAAGACGAGGCTCGTCATCTTTTTCAGCAGATCATATCTGGTGTAGAGTATTGT…
	AtSnRK1.3	AT5G39440.1		protein	494	MDGSSEKTTNKLVSILPNYRIGKTLGHGSFAKVKLALHVATGHKVAIKILNRSKIKNMGIEIKVQREIKILRFLMHPHIIRQYEVIETPNDIYVVMEYVKSGELFDYIVEKGKLQEDEARHLFQQIISGVEYCHRNMIVHRDLKPENVLLDSQCNIKIVDFGLSNVMHDGHFLKTSCGSPNYAAPEVISGKPYGPDVDIWSCGVILYALLCGTLPFDDENIPNVFEKIKRGMYTLPNHLSHFARDLIPRMLMVDPTMRISITEIRQHPWFNNHLPLYLSIPPLDTIDQAKKIEEEIIQNVVNIGFDRNHVVDSLANRIQNEATVAYHLILDNRNQNSVPNDPFQSKFKEISDGIFNSTLPVQNITSHVGHSFSALYGLKSNVKDDKTWTLGLQSQGSPY…
SnRK2	AtSRK2.1	AT5G08590.1	9	CDS	1062	ATGGACAAGTATGACGTTGTCAAGGATCTGGGAGCTGGAAATTTCGGTGTGGCTCGCCTTCTCAGGCACAAGGACACCAAAGAGCTTGTTGCCATGAAATACATCGAGAGAGGTCGCAAGATAGATGAGAACGTGGCGAGAGAGATTATTAATCACAGATCACTTAAACATCCTAATATCATCCGGTTCAAGGAGGTGATCCTGACACCTACTCATCTTGCTATTGTGATGGAGTATGCTTCTGGAGGAGAGCTCTTTGATCGAATCTGTACTGCCGGTAGATTTAGTGAAGCTGAGGCTAGGTACTTCTTTCAACAGCTGATTTGTGGTGTTGATTACTGCCATTCCTTGCAAATATGTCATAGAGACCTGAAGCTTGAGAACACACTGCTCGATGGG…
SnRK2	AtSRK2.1	AT5G08590.1		protein	353	MDKYDVVKDLGAGNFGVARLLRHKDTKELVAMKYIERGRKIDENVAREIINHRSLKHPNIIRFKEVILTPTHLAIVMEYASGGELFDRICTAGRFSEAEARYFFQQLICGVDYCHSLQICHRDLKLENTLLDGSPAPLLKICDFGYSKSSILHSRPKSTVGTPAYIAPEVLSRREYDGKHADVWSCGVTLYVMLVGAYPFEDPNDPKNFRKTIQRIMAVQYKIPDYVHISQECKHLLSRIFVTNSAKRITLKEIKNHPWYLKNLPKELLESAQAAYYKRDTSFSLQSVEDIMKIVGEARNPAPSTSAVKSSGSGADEEEEEDVEAEVEEEEDDEDEYEKHVKEAQSCQESDKA
	AtSRK2.2	AT3G50500.1	9	CDS	1089	ATGGATCCGGCGACTAATTCACCGATTATGCCGATTGATTTACCGATTATGCACGACAGTGATCGTTACGACTTCGTTAAAGATATTGGCTCTGGTAATTTCGGCGTTGCTCGTCTCATGACCGATAGAGTCACCAAGGAGCTTGTTGCTGTTAAATACATCGAGAGAGGAGAAAAGATTGATGAAAATGTTCAGAGGGAGATTATCAATCATAGATCATTGAGACATCCTAATATTGTTAGGTTTAAAGAGGTGATTTTGACGCCTTCCCATTTGGCTATTGTTATGGAATATGCTGCTGGTGGAGAACTTTATGAGCGGATTTGTAATGCCGGACGGTTTAGTGAAGATGAGGCTCGGTTCTTCTTTCAGCAGCTTATATCTGGAGTTAGCTATTGT…
	AtSRK2.2	AT3G50500.1		protein	362	MDPATNSPIMPIDLPIMHDSDRYDFVKDIGSGNFGVARLMTDRVTKELVAVKYIERGEKIDENVQREIINHRSLRHPNIVRFKEVILTPSHLAIVMEYAAGGELYERICNAGRFSEDEARFFFQQLISGVSYCHAMQICHRDLKLENTLLDGSPAPRLKICDFGYSKSSVLHSQPKSTVGTPAYIAPEILLRQEYDGKLADVWSCGVTLYVMLVGAYPFEDPQEPRDYRKTIQRILSVTYSIPEDLHLSPECRHLISRIFVADPATRITIPEITSDKWFLKNLPGDLMDENRMGSQFQEPEQPMQSLDTIMQIISEATIPTVRNRCLDDFMADNLDLDDDMDDFDSESEIDVDSSGEIVYAL
	AtSRK2.3	AT5G66880.1	9	CDS	1086	ATGGATCGAGCTCCGGTGACCACAGGACCGTTGGATATGCCGATTATGCACGACAGTGATCGATATGACTTCGTTAAGGATATTGGTTCTGGTAATTTCGGTGTTGCTCGTCTTATGAGAGATAAACTCACTAAAGAGCTTGTTGCTGTCAAGTACATCGAGAGAGGAGACAAGATTGATGAAAATGTTCAAAGGGAGATCATTAACCACAGGTCACTAAGGCATCCTAATATTGTCAGATTTAAAGAGGTCATTTTGACGCCGACTCATCTGGCTATCATAATGGAATATGCTTCTGGCGGTGAACTTTACGAGCGGATTTGCAATGCAGGACGGTTTAGTGAAGATGAGGCTCGGTTCTTCTTTCAGCAGCTTCTATCTGGAGTCAGTTATTGTCAT…
	AtSRK2.3	AT5G66880.1		protein	361	MDRAPVTTGPLDMPIMHDSDRYDFVKDIGSGNFGVARLMRDKLTKELVAVKYIERGDKIDENVQREIINHRSLRHPNIVRFKEVILTPTHLAIIMEYASGGELYERICNAGRFSEDEARFFFQQLLSGVSYCHSMQICHRDLKLENTLLDGSPAPRLKICDFGYSKSSVLHSQPKSTVGTPAYIAPEVLLRQEYDGKIADVWSCGVTLYVMLVGAYPFEDPEEPRDYRKTIQRILSVKYSIPDDIRISPECCHLISRIFVADPATRISIPEIKTHSWFLKNLPADLMNESNTGSQFQEPEQPMQSLDTIMQIISEATIPAVRNRCLDDFMTDNLDLDDDMDDFDSESEIDIDSSGEIVYAL
	AtSRK2.4	AT1G10940.1	9	CDS	1092	ATGGACAAGTACGAGCTGGTGAAAGACATAGGTGCTGGGAATTTTGGAGTTGCCAGGCTCATGAAGGTCAAAAACTCTAAGGAACTTGTTGCCATGAAGTACATCGAGCGTGGTCCTAAGATTGATGAGAATGTGGCAAGAGAGATCATTAATCACAGATCACTTCGCCATCCGAATATAATCCGGTTCAAGGAGGTGGTGTTGACTCCAACCCATCTTGCCATTGCCATGGAATATGCTGCTGGTGGTGAACTATTCGAGCGTATATGCAGTGCTGGAAGATTTAGTGAGGATGAGGCGAGATATTTCTTCCAGCAGCTTATATCAGGTGTTAGCTATTGCCATGCTATGCAAATATGCCATAGAGATCTGAAGCTCGAGAATACGCTCTTGGATGGA…
	AtSRK2.4	AT1G10940.1		protein	363	MDKYELVKDIGAGNFGVARLMKVKNSKELVAMKYIERGPKIDENVAREIINHRSLRHPNIIRFKEVVLTPTHLAIAMEYAAGGELFERICSAGRFSEDEARYFFQQLISGVSYCHAMQICHRDLKLENTLLDGSPAPRLKICDFGYSKSSLLHSRPKSTVGTPAYIAPEVLSRREYDGKMADVWSCGVTLYVMLVGAYPFEDQEDPKNFRKTIQKIMAVQYKIPDYVHISQDCKNLLSRIFVANSLKRITIAEIKKHSWFLKNLPRELTETAQAAYFKKENPTFSLQTVEEIMKIVADAKTPPPVSRSIGGFGWGGNGDADGKEEDAEDVEEEEEEVEEEEDDEDEYDKTVKEVHASGEVRIS
	AtSRK2.5	AT5G63650.1	9	CDS	1083	ATGGACAAGTATGAGGTTGTGAAGGATTTGGGAGCTGGAAATTTTGGTGTGGCTCGTCTTCTTAGACACAAAGAGACCAAAGAGCTCGTTGCTATGAAATACATTGAGAGAGGTCGCAAGATTGATGAGAATGTGGCAAGAGAGATTATCAATCATAGATCACTTAGGCATCCTAATATCATCAGATTCAAGGAGGTGATTCTGACTCCAACTCATCTTGCAATTGTAATGGAGTATGCTTCTGGAGGAGAGCTCTTTGAAAGAATCTGTAATGCTGGTAGATTCAGTGAAGCTGAGGCTAGATACTTCTTTCAGCAGCTGATTTGTGGCGTGGATTACTGTCATTCACTGCAAATATGTCATAGAGATTTGAAGCTTGAGAATACACTGCTTGATGGT…
	AtSRK2.5	AT5G63650.1		protein	360	MDKYEVVKDLGAGNFGVARLLRHKETKELVAMKYIERGRKIDENVAREIINHRSLRHPNIIRFKEVILTPTHLAIVMEYASGGELFERICNAGRFSEAEARYFFQQLICGVDYCHSLQICHRDLKLENTLLDGSPAPLLKICDFGYSKSSLLHSRPKSTVGTPAYIAPEVLSRREYDGKHADVWSCGVTLYVMLVGGYPFEDPDDPRNFRKTIQRIMAVQYKIPDYVHISQECRHLLSRIFVTNSAKRITLKEIKKHPWYLKNLPKELTEPAQAAYYKRETPSFSLQSVEDIMKIVGEARNPAPSSNAVKGFDDDEEDVEDEVEEEEEEEEEEEEEEEEEEDEYEKHVKEAHSCQEPPKA
	AtSRK2.6	AT4G33950.1	10	CDS	1089	ATGGATCGACCAGCAGTGAGTGGTCCAATGGATTTGCCGATTATGCACGATAGTGATAGGTATGAACTCGTCAAGGATATTGGCTCCGGTAATTTTGGAGTTGCGAGATTGATGAGAGACAAGCAAAGTAATGAGCTTGTTGCTGTTAAATATATCGAGAGAGGTGAGAAGATAGATGAAAATGTAAAAAGGGAGATAATCAACCACAGGTCCTTAAGACATCCCAATATCGTTAGATTCAAAGAGGTTATATTAACACCAACCCATTTAGCCATTGTTATGGAATATGCATCTGGAGGAGAACTTTTCGAGCGAATCTGCAATGCAGGCCGCTTCAGCGAAGACGAGGCGAGGTTTTTCTTCCAGCAACTCATTTCAGGAGTTAGTTACTGTCATGCT…
	AtSRK2.6	AT4G33950.1		protein	362	MDRPAVSGPMDLPIMHDSDRYELVKDIGSGNFGVARLMRDKQSNELVAVKYIERGEKIDENVKREIINHRSLRHPNIVRFKEVILTPTHLAIVMEYASGGELFERICNAGRFSEDEARFFFQQLISGVSYCHAMQVCHRDLKLENTLLDGSPAPRLKICDFGYSKSSVLHSQPKSTVGTPAYIAPEVLLKKEYDGKVADVWSCGVTLYVMLVGAYPFEDPEEPKNFRKTIHRILNVQYAIPDYVHISPECRHLISRIFVADPAKRISIPEIRNHEWFLKNLPADLMNDNTMTTQFDESDQPGQSIEEIMQIIAEATVPPAGTQNLNHYLTGSLDIDDDMEEDLESDLDDLDIDSSGEIVYAM
	AtSRK2.7	AT4G40010.1	9	CDS	1053	ATGGAGAGATACGACATCTTAAGAGATCTTGGTTCCGGTAACTTTGGAGTTGCTAAGCTTGTCAGAGAAAAAGCCAACGGAGAGTTTTACGCCGTTAAATACATCGAAAGAGGCCTTAAGATTGATGAACATGTTCAGAGAGAGATCATAAACCACAGAGACTTGAAGCATCCTAATATCATCAGATTTAAAGAGGTTTTTGTAACACCAACACATCTTGCCATAGTAATGGAGTATGCAGCTGGTGGTGAACTTTTTGAAAGAATTTGCAATGCCGGTAGATTCAGCGAAGACGAAGGAAGATATTATTTCAAACAACTTATCTCGGGAGTTAGCTATTGTCACGCTATGCAAATATGTCACAGAGACCTTAAGCTCGAGAATACACTCTTAGACGGG…
	AtSRK2.7	AT4G40010.1		protein	350	MERYDILRDLGSGNFGVAKLVREKANGEFYAVKYIERGLKIDEHVQREIINHRDLKHPNIIRFKEVFVTPTHLAIVMEYAAGGELFERICNAGRFSEDEGRYYFKQLISGVSYCHAMQICHRDLKLENTLLDGSPSSHLKICDFGYSKSSVLHSQPKSTVGTPAYVAPEVLSRKEYNGKIADVWSCGVTLYVMLVGAYPFEDPEDPRNIRNTIQRILSVHYTIPDYVRISSECKHLLSRIFVADPDKRITVPEIEKHPWFLKGPLVVPPEEEKCDNGVEEEEEEEEKCRQSVEEIVKIIEEARKGVNGTDNNGGLGLIDGSIDLDDIDDADIYDDVDDDEERNGDFVCAL
	AtSRK2.9	AT2G23030.1	9	CDS	1020	ATGGAGAAGTATGAGATGGTGAAGGATTTAGGATTTGGTAATTTCGGATTGGCTCGGCTTATGCGTAATAAGCAAACAAACGAGCTTGTGGCTGTCAAATTCATCGATCGAGGCTACAAGATAGATGAGAACGTTGCAAGAGAAATAATCAATCATAGAGCTCTCAACCATCCGAATATTGTTCGGTTTAAAGAGGTTGTTTTAACTCCGACACATCTTGGAATAGTAATGGAGTATGCAGCTGGAGGAGAACTGTTCGAGCGGATATCTAGCGTGGGTCGATTTAGCGAAGCTGAGGCAAGATATTTCTTTCAACAACTCATTTGTGGAGTCCATTACTTACATGCATTGCAAATATGCCATAGAGATCTGAAATTAGAAAACACATTGCTTGATGGA…
	AtSRK2.9	AT2G23030.1		protein	339	MEKYEMVKDLGFGNFGLARLMRNKQTNELVAVKFIDRGYKIDENVAREIINHRALNHPNIVRFKEVVLTPTHLGIVMEYAAGGELFERISSVGRFSEAEARYFFQQLICGVHYLHALQICHRDLKLENTLLDGSPAPRLKICDFGYSKSSVLHSNPKSTVGTPAYIAPEVFCRSEYDGKSVDVWSCGVALYVMLVGAYPFEDPKDPRNFRKTVQKIMAVNYKIPGYVHISEDCRKLLSRIFVANPLHRSTLKEIKSHAWFLKNLPRELKEPAQAIYYQRNVNLINFSPQRVEEIMKIVGEARTIPNLSRPVESLGSDKKDDDEEEYLDANDEEWYDDYA
	AtSRK2.10	AT1G60940.1	9	CDS	1086	ATGGACAAGTACGAGCTTGTTAAAGACATCGGTGCTGGGAATTTTGGAGTGGCGAGGCTCATGAGAGTCAAAAACTCCAAGGAACTCGTTGCTATGAAGTACATCGAGCGTGGACCTAAGATTGATGAGAACGTGGCGAGAGAGATTATTAACCACAGATCACTTCGTCATCCCAATATTATCCGGTTTAAGGAGGTGGTTTTGACACCAACGCACATCGCCATTGCTATGGAATATGCTGCTGGCGGTGAGCTATTTGAGCGTATATGTAGCGCTGGAAGATTCAGTGAGGATGAGGCAAGATACTTTTTCCAGCAGCTTATCTCAGGAGTCAGCTATTGTCATGCTATGCAAATATGCCACAGAGATCTGAAGCTTGAAAATACCCTCTTAGATGGA…
	AtSRK2.10	AT1G60940.1		protein	361	MDKYELVKDIGAGNFGVARLMRVKNSKELVAMKYIERGPKIDENVAREIINHRSLRHPNIIRFKEVVLTPTHIAIAMEYAAGGELFERICSAGRFSEDEARYFFQQLISGVSYCHAMQICHRDLKLENTLLDGSPAPRLKICDFGYSKSSLLHSMPKSTVGTPAYIAPEVLSRGEYDGKMADVWSCGVTLYVMLVGAYPFEDQEDPKNFKKTIQRIMAVKYKIPDYVHISQDCKHLLSRIFVTNSNKRITIGDIKKHPWFLKNLPRELTEIAQAAYFRKENPTFSLQSVEEIMKIVEEAKTPARVSRSIGAFGWGGGEDAEGKEEDAEEEVEEVEEEEDEEDEYDKTVKQVHASMGEVRVS
SnRK3	AtCIPK1	AT3G17510.1	12	CDS	1335	ATGGTGAGAAGGCAAGAGGAGGAGAAGAAGGCGGAGAAGGGAATGCGTCTGGGGAAATACGAGCTAGGGAGGACGCTCGGCGAGGGTAATTTCGGTAAAGTTAAATTCGCTAAAGATACCGTCTCCGGTCATTCCTTCGCCGTTAAAATCATCGACAAGTCTCGTATCGCCGATCTCAACTTCTCCTTACAGATAAAAAGAGAGATCCGGACTCTGAAAATGTTGAAACATCCCCACATTGTTAGATTACATGAGGTCTTGGCTAGCAAAACGAAAATTAATATGGTAATGGAACTTGTTACCGGAGGAGAATTGTTCGACAGAATTGTTTCCAACGGAAAATTAACAGAAACTGATGGAAGAAAAATGTTTCAGCAGCTTATCGATGGAATCAGCTAC…
SnRK3	AtCIPK1	AT3G17510.1		protein	444	MVRRQEEEKKAEKGMRLGKYELGRTLGEGNFGKVKFAKDTVSGHSFAVKIIDKSRIADLNFSLQIKREIRTLKMLKHPHIVRLHEVLASKTKINMVMELVTGGELFDRIVSNGKLTETDGRKMFQQLIDGISYCHSKGVFHRDLKLENVLLDAKGHIKITDFGLSALPQHFRDDGLLHTTCGSPNYVAPEVLANRGYDGAASDIWSCGVILYVILTGCLPFDDRNLAVLYQKICKGDPPIPRWLSPGARTMIKRMLDPNPVTRITVVGIKASEWFKLEYIPSIPDDDDEEEVDTDDDAFSIQELGSEEGKGSDSPTIINAFQLIGMSSFLDLSGFFEQENVSERRIRFTSNSSAKDLLEKIETAVTEMGFSVQKKHAKLRVKQEERNQKGQVGLSVTAE…
	AtCIPK2	AT5G07070.1	1	CDS	1371	ATGGAGAACAAACCAAGTGTATTAACTGAAAGATATGAAGTTGGGAGGTTATTGGGTCAAGGTACTTTTGCTAAAGTGTATTTTGGAAGGAGTAATCATACCAACGAGAGTGTAGCTATCAAGATGATTGACAAGGACAAAGTTATGAGAGTCGGGCTTAGCCAGCAAATCAAGCGAGAGATCTCTGTAATGAGGATCGCTAAACACCCGAATGTCGTTGAGTTATACGAGGTTATGGCTACAAAGTCAAGGATTTACTTTGTTATTGAGTATTGTAAAGGTGGTGAGCTTTTCAACAAGGTTGCAAAAGGAAAACTTAAAGAAGATGTTGCTTGGAAGTATTTTTATCAGCTTATTAGTGCGGTTGATTTTTGTCACAGCCGCGGAGTTTATCACCGC…
	AtCIPK2	AT5G07070.1		protein	456	MENKPSVLTERYEVGRLLGQGTFAKVYFGRSNHTNESVAIKMIDKDKVMRVGLSQQIKREISVMRIAKHPNVVELYEVMATKSRIYFVIEYCKGGELFNKVAKGKLKEDVAWKYFYQLISAVDFCHSRGVYHRDIKPENLLLDDNDNLKVSDFGLSALADCKRQDGLLHTTCGTPAYVAPEVINRKGYEGTKADIWSCGVVLFVLLAGYLPFHDTNLMEMYRKIGKADFKCPSWFAPEVKRLLCKMLDPNHETRITIAKIKESSWFRKGLHLKQKKMEKMEKQQVREATNPMEAGGSGQNENGENHEPPRLATLNAFDIIALSTGFGLAGLFGDVYDKRESRFASQKPASEIISKLVEVAKCLKLKIRKQGAGLFKLERVKEGKNGILTMDAEIFQVTP…
	AtCIPK3	AT2G26980.1	11	CDS	1149	ATGAATCGGAGACAGCAAGTGAAACGTAGAGTAGGTAAATATGAAGTTGGAAGAACAATTGGAGAAGGAACGTTTGCTAAAGTTAAGTTTGCTAGAAACTCTGAAACTGGAGAACCTGTTGCTCTCAAGATTCTTGATAAAGAGAAAGTTCTCAAGCATAAAATGGCTGAACAGATTAGAAGAGAGATAGCTACTATGAAGTTGATAAAACATCCAAATGTTGTTCAATTATATGAGGTGATGGCAAGTAAGACGAAAATATTTATCATCTTGGAGTATGTTACAGGAGGAGAACTCTTTGATAAGATTGTAAATGATGGGCGGATGAAAGAAGATGAGGCGCGGAGATATTTCCAACAGCTTATACATGCTGTGGACTACTGTCATAGCAGAGGGGTC…
	AtCIPK3	AT2G26980.1		protein	382	MNRRQQVKRRVGKYEVGRTIGEGTFAKVKFARNSETGEPVALKILDKEKVLKHKMAEQIRREIATMKLIKHPNVVQLYEVMASKTKIFIILEYVTGGELFDKIVNDGRMKEDEARRYFQQLIHAVDYCHSRGVYHRDLKPENLLLDSYGNLKISDFGLSALSQQVRDDGLLHTSCGTPNYVAPEVLNDRGYDGATADMWSCGVVLYVLLAGYLPFDDSNLMNLYKKISSGEFNCPPWLSLGAMKLITRILDPNPMTRVTPQEVFEDEWFKKDYKPPVFEERDDSNMDDIDAVFKDSEEHLVTEKREEQPAAINAFEIISMSRGLNLENLFDPEQEFKRETRITLRGGANEIIEKIEEAAKPLGFDVQKKNYKVSENSVTEMK
	AtCIPK4	AT4G14580.1	1	CDS	1281	ATGGAATCTCCATATCCAAAATCACCGGAAAAAATCACAGGGACAGTTCTTCTCGGAAAATACGAACTCGGTCGTCGACTAGGAAGCGGAAGCTTCGCTAAAGTCCATGTAGCTCGTTCCATCTCCACCGGCGAACTCGTAGCTATCAAAATCATCGACAAGCAAAAAACCATAGATTCCGGTATGGAGCCGAGAATAATCCGAGAGATCGAAGCGATGCGCCGCCTCCACAACCACCCAAACGTCCTCAAAATCCACGAAGTCATGGCCACTAAATCCAAGATCTACCTCGTCGTCGAATACGCCGCCGGAGGAGAACTCTTCACCAAACTCATCCGATTCGGCCGCCTTAACGAATCGGCGGCGCGTCGTTATTTCCAACAACTCGCCTCCGCGCTC…
	AtCIPK4	AT4G14580.1		protein	426	MESPYPKSPEKITGTVLLGKYELGRRLGSGSFAKVHVARSISTGELVAIKIIDKQKTIDSGMEPRIIREIEAMRRLHNHPNVLKIHEVMATKSKIYLVVEYAAGGELFTKLIRFGRLNESAARRYFQQLASALSFCHRDGIAHRDVKPQNLLLDKQGNLKVSDFGLSALPEHRSNNGLLHTACGTPAYTAPEVIAQRGYDGAKADAWSCGVFLFVLLAGYVPFDDANIVAMYRKIHKRDYRFPSWISKPARSIIYKLLDPNPETRMSIEAVMGTVWFQKSLEISEFQSSVFELDRFLEKEAKSSNAITAFDLISLSSGLDLSGLFERRKRKEKRFTARVSAERVVEKAGMIGEKLGFRVEKKEETKVVGLGKGRTAVVVEVVEFAEGLVVADVKVVVEG…
	AtCIPK5	AT5G10930.1	1	CDS	1338	ATGGAGGAAGAACGGCGAGTTCTGTTCGGAAAGTACGAGATGGGAAGGTTATTAGGCAAAGGAACCTTCGCCAAAGTCTATTACGGCAAAGAGATCATCGGCGGCGAGTGCGTCGCAATCAAAGTCATCAACAAGGATCAAGTAATGAAGAGACCTGGAATGATGGAACAAATCAAACGCGAGATTTCAATCATGAAGCTCGTTCGTCATCCCAACATAGTTGAATTGAAAGAAGTCATGGCTACGAAGACCAAGATCTTCTTCGTCATGGAGTTCGTTAAAGGCGGCGAGCTTTTCTGCAAAATCTCTAAAGGTAAGTTACACGAAGACGCTGCTCGTAGATATTTCCAGCAATTGATCTCAGCCGTTGATTATTGCCATAGTAGAGGCGTTTCTCAT…
	AtCIPK5	AT5G10930.1		protein	445	MEEERRVLFGKYEMGRLLGKGTFAKVYYGKEIIGGECVAIKVINKDQVMKRPGMMEQIKREISIMKLVRHPNIVELKEVMATKTKIFFVMEFVKGGELFCKISKGKLHEDAARRYFQQLISAVDYCHSRGVSHRDLKPENLLLDENGDLKISDFGLSALPEQILQDGLLHTQCGTPAYVAPEVLKKKGYDGAKADIWSCGVVLYVLLAGCLPFQDENLMNMYRKIFRADFEFPPWFSPEARRLISKLLVVDPDRRISIPAIMRTPWLRKNFTPPLAFKIDEPICSQSSKNNEEEEEDGDCENQTEPISPKFFNAFEFISSMSSGFDLSSLFESKRKVQSVFTSRSSATEVMEKIETVTKEMNMKVKRTKDFKVKMEGKTEGRKGRLSMTAEVFEVAPEI…
	AtCIPK6	AT4G30960.1	1	CDS	1326	ATGGTCGGAGCAAAACCGGTGGAGAATGGATCTGACGGTGGTAGTAGTACGGGGCTGCTTCACGGCCGTTACGAGCTAGGGCGTCTTCTAGGTCACGGAACATTCGCGAAGGTGTACCACGCTCGTAACATACAAACCGGAAAAAGCGTGGCGATGAAAGTCGTCGGAAAAGAGAAAGTGGTGAAAGTTGGTATGGTTGATCAGATCAAACGAGAGATCTCTGTGATGAGGATGGTGAAACATCCAAACATCGTCGAGCTTCACGAAGTCATGGCGAGTAAATCCAAGATCTATTTCGCCATGGAGCTTGTACGAGGCGGTGAGTTATTCGCTAAGGTGGCTAAAGGAAGACTACGTGAAGACGTAGCTCGTGTTTATTTCCAGCAATTGATCTCAGCC…
	AtCIPK6	AT4G30960.1		protein	441	MVGAKPVENGSDGGSSTGLLHGRYELGRLLGHGTFAKVYHARNIQTGKSVAMKVVGKEKVVKVGMVDQIKREISVMRMVKHPNIVELHEVMASKSKIYFAMELVRGGELFAKVAKGRLREDVARVYFQQLISAVDFCHSRGVYHRDLKPENLLLDEEGNLKVTDFGLSAFTEHLKQDGLLHTTCGTPAYVAPEVILKKGYDGAKADLWSCGVILFVLLAGYLPFQDDNLVNMYRKIYRGDFKCPGWLSSDARRLVTKLLDPNPNTRITIEKVMDSPWFKKQATRSRNEPVAATITTTEEDVDFLVHKSKEETETLNAFHIIALSEGFDLSPLFEEKKKEEKREMRFATSRPASSVISSLEEAARVGNKFDVRKSESRVRIEGKQNGRKGKLAVEAEIFA…
	AtCIPK7	AT3G23000.1	1	CDS	1290	ATGGAATCACTTCCCCAGCCGCAAAACCAATCATCTCCGGCAACAACTCCGGCGAAGATCCTCCTTGGGAAATACGAACTCGGTCGTCGTCTCGGTAGCGGAAGCTTCGCGAAAGTCCATTTAGCTCGATCAATCGAATCCGACGAGCTCGTCGCCGTTAAAATCATCGAGAAGAAGAAAACAATCGAATCCGGTATGGAACCAAGAATAATCAGAGAGATCGATGCGATGCGTCGTCTTCGTCATCATCCAAACATACTCAAGATCCATGAAGTTATGGCAACCAAATCTAAGATCTATCTCGTAATGGAACTCGCTTCCGGTGGTGAACTTTTCTCAAAAGTCCTCCGTCGTGGACGTCTTCCTGAATCAACGGCGCGTCGTTACTTTCAACAACTC…
	AtCIPK7	AT3G23000.1		protein	429	MESLPQPQNQSSPATTPAKILLGKYELGRRLGSGSFAKVHLARSIESDELVAVKIIEKKKTIESGMEPRIIREIDAMRRLRHHPNILKIHEVMATKSKIYLVMELASGGELFSKVLRRGRLPESTARRYFQQLASALRFSHQDGVAHRDVKPQNLLLDEQGNLKVSDFGLSALPEHLQNGLLHTACGTPAYTAPEVISRRGYDGAKADAWSCGVILFVLLVGDVPFDDSNIAAMYRKIHRRDYRFPSWISKQAKSIIYQMLDPNPVTRMSIETVMKTNWFKKSLETSEFHRNVFDSEVEMKSSVNSITAFDLISLSSGLDLSGLFEAKKKKERRFTAKVSGVEVEEKAKMIGEKLGYVVKKKMMKKEGEVKVVGLGRGRTVIVVEAVELTVDVVVVEVK…
	AtCIPK8	AT4G24400.1	14	CDS	1338	ATGGTGGTAAGGAAGGTGGGCAAGTATGAATTAGGTAGAACAATCGGCGAAGGTACTTTCGCTAAAGTCAAGTTCGCTCAGAATACAGAGACCGGTGAGAGCGTCGCCATGAAAATCGTGGATCGTAGCACAATCATCAAGCGCAAGATGGTGGATCAGATTAAGAGAGAGATCTCGATTATGAAGCTTGTTCGTCATCCTTGTGTTGTTCGTCTTTATGAGGTTCTAGCAAGCCGTACAAAGATTTATATCATCCTGGAGTACATTACTGGTGGTGAACTGTTTGATAAGATTGTTCGTAATGGACGACTTAGTGAGTCAGAAGCTAGGAAATACTTTCACCAGCTTATTGATGGAGTTGATTACTGTCATAGTAAAGGTGTTTACCACAGAGATCTA…
	AtCIPK8	AT4G24400.1		protein	445	MVVRKVGKYELGRTIGEGTFAKVKFAQNTETGESVAMKIVDRSTIIKRKMVDQIKREISIMKLVRHPCVVRLYEVLASRTKIYIILEYITGGELFDKIVRNGRLSESEARKYFHQLIDGVDYCHSKGVYHRDLKPENLLLDSQGNLKISDFGLSALPEQGVTILKTTCGTPNYVAPEVLSHKGYNGAVADIWSCGVILYVLMAGYLPFDEMDLPTLYSKIDKAEFSCPSYFALGAKSLINRILDPNPETRITIAEIRKDEWFLKDYTPVQLIDYEHVNLDDVYAAFDDPEEQTYAQDGTRDTGPLTLNAFDLIILSQGLNLATLFDRGKDSMKHQTRFISHKPANVVLSSMEVVSQSMGFKTHIRNYKMRVEGLSANKTSHFSVILEVFKVAPSILMVD…
	AtCIPK9	AT1G01140.1	14	CDS	1344	ATGAGTGGAAGCAGAAGGAAGGCGACGCCGGCGAGTAGGACGCGAGTAGGGAATTACGAGATGGGACGAACTCTCGGAGAAGGAAGCTTCGCTAAGGTGAAATACGCCAAGAACACCGTCACCGGAGATCAAGCCGCTATCAAAATCCTCGACCGAGAAAAGGTCTTCCGTCACAAAATGGTCGAACAGCTTAAAAGAGAAATATCTACAATGAAACTGATTAAACATCCAAATGTGGTTGAAATCATTGAGGTTATGGCGAGCAAAACGAAGATCTATATCGTTCTTGAGCTTGTCAATGGAGGTGAACTCTTTGATAAAATCGCGCAACAAGGGAGGCTTAAGGAGGATGAAGCTCGGAGATATTTTCAGCAGCTCATCAATGCTGTGGATTACTGC…
	AtCIPK9	AT1G01140.1		protein	447	MSGSRRKATPASRTRVGNYEMGRTLGEGSFAKVKYAKNTVTGDQAAIKILDREKVFRHKMVEQLKREISTMKLIKHPNVVEIIEVMASKTKIYIVLELVNGGELFDKIAQQGRLKEDEARRYFQQLINAVDYCHSRGVYHRDLKPENLILDANGVLKVSDFGLSAFSRQVREDGLLHTACGTPNYVAPEVLSDKGYDGAAADVWSCGVILFVLMAGYLPFDEPNLMTLYKRICKAEFSCPPWFSQGAKRVIKRILEPNPITRISIAELLEDEWFKKGYKPPSFDQDDEDITIDDVDAAFSNSKECLVTEKKEKPVSMNAFELISSSSEFSLENLFEKQAQLVKKETRFTSQRSASEIMSKMEETAKPLGFNVRKDNYKIKMKGDKSGRKGQLSVATEVF…
	AtCIPK10	AT5G58380.1	1	CDS	1440	ATGGAAAATAAGCCAAGTGTTTTGACTGATAAATATGATGTTGGGAGGTTATTGGGTCAAGGTACTTTTGCCAAGGTGTATTATGGAAGGAGTATTCTTACTAACCAGAGTGTTGCTATCAAGATGATCGATAAGGAAAAGGTTATGAAAGTTGGGCTTATCGAACAGATCAAGAGAGAGATCTCTGTTATGAGGATTGCTAGACACCCTAACGTTGTGGAGCTATATGAGGTCATGGCAACAAAAACGAGGATCTACTTTGTTATGGAGTATTGTAAAGGTGGAGAGCTTTTCAACAAGGTTGCCAAAGGGAAATTGAGAGATGATGTTGCTTGGAAATACTTTTATCAGCTTATCAACGCAGTTGATTTTTGCCACAGCCGAGAGGTGTATCATCGT…
	AtCIPK10	AT5G58380.1		protein	479	MENKPSVLTDKYDVGRLLGQGTFAKVYYGRSILTNQSVAIKMIDKEKVMKVGLIEQIKREISVMRIARHPNVVELYEVMATKTRIYFVMEYCKGGELFNKVAKGKLRDDVAWKYFYQLINAVDFCHSREVYHRDIKPENLLLDDNENLKVSDFGLSALADCKRQDGLLHTTCGTPAYVAPEVINRKGYDGTKADIWSCGVVLFVLLAGYLPFHDSNLMEMYRKIGKADFKAPSWFAPEVRRLLCKMLDPNPETRITIARIRESSWFRKGLHMKQKKMEKRVKEINSVEAGTAGTNENGAGPSENGAGPSENGDRVTEENHTDEPTNLNAFDLIALSAGFDLAGLFGDDNKRESRFTSQKPASVIISKLEEVAQRLKLSIRKREAGLFKLERLKEGRKGI…
	AtCIPK11	AT2G30360.1	1	CDS	1308	ATGCCAGAGATCGAGATTGCCGCCGGCAGCGGCGACAACAACGACGCCTTATTCGGTAAATATGAGCTCGGAAAGCTTCTCGGATGCGGCGCATTCGCCAAAGTCTTCCACGCACGTGATCGTCGTACCGGCCAAAGCGTCGCCGTGAAAATCCTCAACAAGAAAAAACTCCTCACAAATCCAGCTCTAGCCAACAACATCAAACGCGAGATCTCAATCATGAGAAGATTATCTCATCCAAACATCGTCAAGCTCCACGAAGTAATGGCGACAAAATCAAAGATCTTCTTCGCAATGGAGTTTGTTAAAGGAGGAGAACTATTCAACAAAATCTCAAAACATGGACGTCTTAGCGAAGATTTAAGCCGGAGATATTTCCAGCAACTGATCTCCGCCGTT…
	AtCIPK11	AT2G30360.1		protein	435	MPEIEIAAGSGDNNDALFGKYELGKLLGCGAFAKVFHARDRRTGQSVAVKILNKKKLLTNPALANNIKREISIMRRLSHPNIVKLHEVMATKSKIFFAMEFVKGGELFNKISKHGRLSEDLSRRYFQQLISAVGYCHARGVYHRDLKPENLLIDENGNLKVSDFGLSALTDQIRPDGLLHTLCGTPAYVAPEILSKKGYEGAKVDVWSCGIVLFVLVAGYLPFNDPNVMNMYKKIYKGEYRFPRWMSPDLKRFVSRLLDINPETRITIDEILKDPWFVRGGFKQIKFHDDEIEDQKVESSLEAVKSLNAFDLISYSSGLDLSGLFAGCSNSSGESERFLSEKSPEMLAEEVEGFAREENLRMKKKKEEEYGFEMEGQNGKFGIGICISRLNDLLVVVEA…
	AtCIPK12	AT4G18700.1	1	CDS	1470	ATGGCGGAGAAAATCACGAGAGAGACGTCGTTACCTAAAGAGAGAAGCAGCCCACAAGCTCTAATCCTGGGACGATACGAAATGGGTAAGCTTCTCGGCCATGGTACCTTCGCTAAAGTTTACCTCGCACGTAACGTGAAAACAAACGAAAGCGTAGCAATCAAAGTAATCGACAAGGAGAAAGTTCTCAAAGGAGGTTTAATCGCACACATCAAACGCGAGATCTCGATTCTTCGACGTGTTCGTCACCCAAACATCGTTCAGCTATTCGAAGTCATGGCGACGAAAGCTAAGATCTATTTCGTGATGGAGTATGTTCGTGGAGGTGAGTTATTCAATAAAGTAGCTAAAGGTCGTCTTAAAGAAGAAGTAGCTCGCAAATATTTCCAGCAATTGATC…
	AtCIPK12	AT4G18700.1		protein	489	MAEKITRETSLPKERSSPQALILGRYEMGKLLGHGTFAKVYLARNVKTNESVAIKVIDKEKVLKGGLIAHIKREISILRRVRHPNIVQLFEVMATKAKIYFVMEYVRGGELFNKVAKGRLKEEVARKYFQQLISAVTFCHARGVYHRDLKPENLLLDENGNLKVSDFGLSAVSDQIRQDGLFHTFCGTPAYVAPEVLARKGYDAAKVDIWSCGVILFVLMAGYLPFHDRNVMAMYKKIYRGEFRCPRWFSTELTRLLSKLLETNPEKRFTFPEIMENSWFKKGFKHIKFYVEDDKLCNVVDDDELESDSVESDRDSAASESEIEYLEPRRRVGGLPRPASLNAFDIISFSQGFDLSGLFDDDGEGSRFVSGAPVSKIISKLEEIAKVVSFTVRKKDCRV…
	AtCIPK13	AT2G34180.1	1	CDS	1509	ATGGCTCAAGTACTATCTACACCGTTGGCCATCCCCGGCCCAACGCCAATACAATTCATGGCGGGTCTTCTTGCTCGAATCGTTACAAAAAATACGAACAAAGAGACCAGTACTCCAGAGAGCCCGAGGAGTCCGCGGACTCCACAAGGCTCTATTCTCATGGACAAGTACGAAATAGGAAAGCTTCTTGGCCACGGAAGCTTCGCTAAGGTCTATTTAGCACGGAACATTCATTCTGGCGAGGATGTTGCCATCAAAGTCATTGACAAGGAGAAGATAGTGAAGAGTGGATTGGCCGGTCATATTAAACGGGAGATTTCAATCCTCCGCCGTGTCCGCCACCCTTACATTGTACACCTACTCGAGGTTATGGCTACGAAGACAAAGATTTACATTGTG…
	AtCIPK13	AT2G34180.1		protein	502	MAQVLSTPLAIPGPTPIQFMAGLLARIVTKNTNKETSTPESPRSPRTPQGSILMDKYEIGKLLGHGSFAKVYLARNIHSGEDVAIKVIDKEKIVKSGLAGHIKREISILRRVRHPYIVHLLEVMATKTKIYIVMEYVRGGELYNTVARGRLREGTARRYFQQLISSVAFCHSRGVYHRDLKLENLLLDDKGNVKVSDFGLSVVSEQLKQEGICQTFCGTPAYLAPEVLTRKGYEGAKADIWSCGVILFVLMAGYLPFDDKNILVMYTKIYKGQFKCPKWFSPELARLVTRMLDTNPDTRITIPEIMKHRWFKKGFKHVKFYIENDKLCREDDDNDDDDSSSLSSGRSSTASEGDAEFDIKRVDSMPRPASLNAFDILSFSDLSGLFEEGGQGARFVSAA…
	AtCIPK14	AT5G01820.1	1	CDS	1329	ATGGTAGATTCTGACCCGGTGGAATTTCCGCCGGAGAACCGCCGTGGACAGCTCTTCGGCAAATACGAGGTCGGAAAATTGGTGGGATGCGGCGCCTTCGCGAAAGTGTACCACGGGAGGAGCACAGCGACGGGTCAGAGCGTTGCGATCAAAGTGGTGAGCAAGCAACGGCTGCAGAAAGGAGGACTCAATGGCAACATTCAGAGAGAGATCGCTATCATGCACCGTCTGCGCCACCCTTCTATCGTGCGCCTGTTCGAGGTCCTCGCCACCAAATCCAAGATCTTCTTCGTCATGGAATTCGCCAAGGGCGGTGAGCTATTCGCCAAAGTCTCCAAGGGCAGGTTCTGCGAGGATCTTAGCCGTCGTTATTTCCAGCAGCTCATCTCCGCCGTCGGA…
	AtCIPK14	AT5G01820.1		protein	442	MVDSDPVEFPPENRRGQLFGKYEVGKLVGCGAFAKVYHGRSTATGQSVAIKVVSKQRLQKGGLNGNIQREIAIMHRLRHPSIVRLFEVLATKSKIFFVMEFAKGGELFAKVSKGRFCEDLSRRYFQQLISAVGYCHSRGIFHRDLKPENLLLDEKLDLKISDFGLSALTDQIRPDGLLHTLCGTPAYVAPEVLAKKGYDGAKIDIWSCGIILFVLNAGYLPFNDHNLMVMYRKIYKGEFRIPKWTSPDLRRLLTRLLDTNPQTRITIEEIIHDPWFKQGYDDRMSKFHLEDSDMKLPADETDSEMGARRMNAFDIISGSPGFNLSGLFGDARKYDRVERFVSAWTAERVVERLEEIVSAENLTVAKKETWGMKIEGQKGNFAMVVEINQLTDELVMIEV…
	AtCIPK15	AT5G01810.1	1	CDS	1266	ATGGAGAAGAAAGGATCTGTGTTGATGCTCCGTTATGAGGTTGGGAAGTTTCTCGGTCAAGGTACCTTTGCTAAGGTATACCATGCTAGGCATTTGAAAACTGGTGATAGTGTAGCGATTAAGGTCATCGACAAAGAAAGAATCCTCAAAGTTGGCATGACCGAGCAGATTAAGCGAGAGATCTCTGCCATGAGACTCTTGAGGCATCCCAACATCGTTGAGCTCCATGAAGTCATGGCCACCAAATCTAAAATCTACTTCGTCATGGAACATGTTAAGGGTGGTGAGCTCTTCAACAAAGTGTCAACTGGGAAGCTGAGAGAAGACGTTGCGAGAAAGTACTTTCAGCAGCTTGTACGCGCTGTTGACTTCTGTCACAGCCGTGGAGTATGCCACAGG…
	AtCIPK15	AT5G01810.1		protein	421	MEKKGSVLMLRYEVGKFLGQGTFAKVYHARHLKTGDSVAIKVIDKERILKVGMTEQIKREISAMRLLRHPNIVELHEVMATKSKIYFVMEHVKGGELFNKVSTGKLREDVARKYFQQLVRAVDFCHSRGVCHRDLKPENLLLDEHGNLKISDFGLSALSDSRRQDGLLHTTCGTPAYVAPEVISRNGYDGFKADVWSCGVILFVLLAGYLPFRDSNLMELYKKIGKAEVKFPNWLAPGAKRLLKRILDPNPNTRVSTEKIMKSSWFRKGLQEEVKESVEEETEVDAEAEGNASAEKEKKRCINLNAFEIISLSTGFDLSGLFEKGEEKEEMRFTSNREASEITEKLVEIGKDLKMKVRKKEHEWRVKMSAEATVVEAEVFEIAPSYHMVVLKKSGGDTA…
	AtCIPK16	AT2G25090.1	2	CDS	1410	ATGGAAGAATCAAACCGTAGTAGTACTGTCTTGTTCGACAAATACAACATCGGAAGACTTCTCGGAACCGGTAACTTCGCCAAAGTGTATCACGGAACAGAGATCTCCACCGGCGATGACGTGGCAATCAAAGTCATCAAAAAAGACCACGTTTTCAAACGTCGTGGCATGATGGAGCAAATCGAACGAGAGATCGCCGTCATGCGTCTCCTCCGTCATCCAAACGTGGTCGAGCTCCGCGAAGTAATGGCTACAAAGAAGAAGATTTTCTTCGTCATGGAGTACGTCAACGGCGGAGAGCTTTTCGAAATGATCGATAGAGATGGGAAGCTCCCGGAGGATCTAGCCAGAAAGTATTTCCAACAATTGATATCCGCGGTGGATTTTTGCCACAGCCGC…
	AtCIPK16	AT2G25090.1		protein	469	MEESNRSSTVLFDKYNIGRLLGTGNFAKVYHGTEISTGDDVAIKVIKKDHVFKRRGMMEQIEREIAVMRLLRHPNVVELREVMATKKKIFFVMEYVNGGELFEMIDRDGKLPEDLARKYFQQLISAVDFCHSRGVFHRDIKPENLLLDGEGDLKVTDFGLSALMMPEGLGGRRGSSDDLLHTRCGTPAYVAPEVLRNKGYDGAMADIWSCGIVLYALLAGFLPFIDENVMTLYTKIFKAECEFPPWFSLESKELLSRLLVPDPEQRISMSEIKMIPWFRKNFTPSVAFSIDETIPSPPEPPTKKKKKDLNEKEDDGASPRSFNAFQFITSMSSGFDLSNLFEIKRKPKRMFTSKFPAKSVKERLETAAREMDMRVKHVKDCKMKLQRRTEGRKGRLSVT…
	AtCIPK17	AT1G48260.1	11	CDS	1299	ATGGTGATAAAGGGAATGCGTGTTGGTAAGTACGAGCTTGGGAGGACACTCGGAGAGGGAAATTCCGCAAAAGTTAAATTTGCTATAGATACTCTTACCGGCGAATCATTCGCCATCAAAATCATCGAGAAGTCGTGTATCACACGTCTTAACGTCTCTTTTCAGATTAAGAGAGAGATTCGAACACTCAAAGTTTTGAAGCATCCAAACATTGTCCGATTACATGAGGTCTTGGCTAGCAAAACCAAGATTTACATGGTTCTGGAATGTGTCACTGGAGGAGACTTATTTGACAGAATTGTCTCGAAAGGAAAGCTTTCGGAAACACAAGGACGAAAAATGTTTCAGCAGTTGATTGATGGAGTCAGCTATTGTCATAACAAGGGCGTTTTTCACAGG…
	AtCIPK17	AT1G48260.1		protein	432	MVIKGMRVGKYELGRTLGEGNSAKVKFAIDTLTGESFAIKIIEKSCITRLNVSFQIKREIRTLKVLKHPNIVRLHEVLASKTKIYMVLECVTGGDLFDRIVSKGKLSETQGRKMFQQLIDGVSYCHNKGVFHRDLKLENVLLDAKGHIKITDFGLSALSQHYREDGLLHTTCGSPNYVAPEVLANEGYDGAASDIWSCGVILYVILTGCLPFDDANLAVICRKIFKGDPPIPRWISLGAKTMIKRMLDPNPVTRVTIAGIKAHDWFKHDYTPSNYDDDDDVYLIQEDVFMMKEYEEEKSPDSPTIINAFQLIGMSSFLDLSGFFETEKLSERQIRFTSNSLAKDLLENIETIFTEMGFCLQKKHAKLKAIKEESTQKRQCGLSVTAEVFEISPSLNVVE…
	AtCIPK18	AT1G29230.1	1	CDS	1563	ATGGCTCAAGCCTTGGCTCAACCACCACTGGTGGTCACCACCGTCGTCCCAGACCCGCCGCCGCCGCCACCACCACCGCACCCAAAGCCGTATGCTCTACGATACATGGCGGATCTTCTTGGCCGGATTGGTATAATGGATACAGACAAAGATGGTAACATCAGCCCACAGAGTCCGAGGAGTCCTAGGAGCCCAAGAAACAACATTCTCATGGGGAAGTACGAGCTTGGGAAGCTTCTCGGCCACGGAACCTTTGCAAAGGTTTATTTAGCTCAAAACATCAAATCTGGAGATAAAGTCGCCATTAAAGTCATCGACAAGGAGAAGATTATGAAGAGTGGTTTGGTTGCTCACATCAAACGGGAAATCTCTATCCTCCGCCGTGTCCGTCACCCTTAC…
	AtCIPK18	AT1G29230.1		protein	520	MAQALAQPPLVVTTVVPDPPPPPPPPHPKPYALRYMADLLGRIGIMDTDKDGNISPQSPRSPRSPRNNILMGKYELGKLLGHGTFAKVYLAQNIKSGDKVAIKVIDKEKIMKSGLVAHIKREISILRRVRHPYIVHLFEVMATKSKIYFVMEYVGGGELFNTVAKGRLPEETARRYFQQLISSVSFCHGRGVYHRDLKPENLLLDNKGNLKVSDFGLSAVAEQLRQDGLCHTFCGTPAYIAPEVLTRKGYDAAKADVWSCGVILFVLMAGHIPFYDKNIMVMYKKIYKGEFRCPRWFSSDLVRLLTRLLDTNPDTRITIPEIMKNRWFKKGFKHVKFYIEDDKLCREDEDEEEEASSSGRSSTVSESDAEFDVKRMGIGSMPRPSSLNAFDIISFSSGF…
	AtCIPK19	AT5G45810.1	1	CDS	1452	ATGGCGGATTTGTTAAGAAAAGTGAAATCGATAAAGAAGAAGCAGGATCAGAGCAATCATCAAGCTCTGATCCTTGGCAAATACGAAATGGGTAGGCTTCTTGGCCACGGAACCTTCGCTAAAGTCTATCTCGCACGAAACGCTCAATCTGGAGAAAGCGTAGCGATCAAGGTAATTGACAAAGAGAAAGTTCTCAAATCCGGTTTAATCGCACACATCAAACGCGAGATCTCGATCTTGCGCCGTGTTCGTCATCCTAACATCGTTCAGCTATTCGAAGTCATGGCGACGAAATCTAAGATCTATTTCGTAATGGAATATGTTAAAGGAGGTGAATTGTTCAACAAGGTAGCTAAAGGAAGGTTAAAAGAAGAAATGGCACGTAAATATTTTCAACAG…
	AtCIPK19	AT5G45810.1		protein	483	MADLLRKVKSIKKKQDQSNHQALILGKYEMGRLLGHGTFAKVYLARNAQSGESVAIKVIDKEKVLKSGLIAHIKREISILRRVRHPNIVQLFEVMATKSKIYFVMEYVKGGELFNKVAKGRLKEEMARKYFQQLISAVSFCHFRGVYHRDLKPENLLLDENGNLKVSDFGLSAVSDQIRQDGLFHTFCGTPAYVAPEVLARKGYDGAKVDIWSCGVILFVLMAGFLPFHDRNVMAMYKKIYRGDFRCPRWFPVEINRLLIRMLETKPERRFTMPDIMETSWFKKGFKHIKFYVEDDHQLCNVADDDEIESIESVSGRSSTVSEPEDFESFDGRRRGGSMPRPASLNAFDLISFSPGFDLSGLFEDDGEGSRFVSGAPVGQIISKLEEIARIVSFTVRKK…
	AtCIPK20	AT5G45820.1	1	CDS	1320	ATGGATAAAAACGGCATAGTTTTGATGCGAAAATATGAATTAGGTCGTCTTCTAGGTCAAGGCACATTCGCAAAAGTGTACCACGCACGCAACATAAAAACAGGAGAAAGCGTAGCGATCAAGGTGATCGACAAACAGAAAGTTGCGAAAGTCGGATTAATCGATCAAATCAAACGAGAAATATCAGTGATGCGTCTCGTTCGTCACCCCCACGTCGTCTTCCTCCATGAAGTAATGGCGAGCAAGACAAAGATCTATTTCGCTATGGAATACGTTAAAGGCGGTGAGCTTTTTGATAAAGTCTCTAAAGGAAAGCTTAAAGAAAACATTGCTCGAAAATATTTCCAGCAATTGATCGGAGCAATCGATTATTGCCATAGCCGCGGAGTTTACCACCGC…
	AtCIPK20	AT5G45820.1		protein	439	MDKNGIVLMRKYELGRLLGQGTFAKVYHARNIKTGESVAIKVIDKQKVAKVGLIDQIKREISVMRLVRHPHVVFLHEVMASKTKIYFAMEYVKGGELFDKVSKGKLKENIARKYFQQLIGAIDYCHSRGVYHRDLKPENLLLDENGDLKISDFGLSALRESKQQDGLLHTTCGTPAYVAPEVIGKKGYDGAKADVWSCGVVLYVLLAGFLPFHEQNLVEMYRKITKGEFKCPNWFPPEVKKLLSRILDPNPNSRIKIEKIMENSWFQKGFKKIETPKSPESHQIDSLISDVHAAFSVKPMSYNAFDLISSLSQGFDLSGLFEKEERSESKFTTKKDAKEIVSKFEEIATSSERFNLTKSDVGVKMEDKREGRKGHLAIDVEIFEVTNSFHMVEFKKSGG…
	AtCIPK21	AT5G57630.1	10	CDS	1251	ATGGGTTTGTTTGGAACGAAGAAGATCGGGAAGTATGAGATAGGAAGAACAATCGGAGAAGGGAATTTCGCAAAAGTGAAACTTGGTTACGACACGACCAATGGTACTTACGTAGCTGTCAAAATCATAGACAAGGCTTTGGTTATTCAAAAGGGTCTTGAGTCTCAAGTCAAGAGAGAGATACGAACGATGAAGCTTCTTAACCATCCCAACATCGTCCAAATACACGAGGTGATTGGAACCAAGACAAAGATCTGTATAGTTATGGAATACGTTTCAGGTGGTCAGCTTTCAGACAGACTTGGAAGACAGAAAATGAAAGAATCAGATGCTAGAAAACTTTTCCAACAATTGATTGATGCTGTTGATTATTGTCATAACAGAGGAGTTTATCATAGA…
	AtCIPK21	AT5G57630.1		protein	416	MGLFGTKKIGKYEIGRTIGEGNFAKVKLGYDTTNGTYVAVKIIDKALVIQKGLESQVKREIRTMKLLNHPNIVQIHEVIGTKTKICIVMEYVSGGQLSDRLGRQKMKESDARKLFQQLIDAVDYCHNRGVYHRDLKPQNLLLDSKGNLKVSDFGLSAVPKSGDMLSTACGSPCYIAPELIMNKGYSGAAVDVWSCGVILFELLAGYPPFDDHTLPVLYKKILRADYTFPPGFTGEQKRLIFNILDPNPLSRITLAEIIIKDSWFKIGYTPVYHQLSDSIKDNVAEINAATASSNFINAFQIIAMSSDLDLSGLFEENDDKRYKTRIGSKNTAQETIKKIEAAATYVSLSVERIKHFKVKIQPKEIRSRSSYDLLSAEVIEVTPTNCVIEISKSAGELRL…
	AtCIPK22	AT2G38490.1	1	CDS	1296	ATGGCCGAAGACTCTAATTCTTCCGAATCAATCATTGTTAACGTCACCGGAGATGATAATAAGTCGGCTTTGTTCGGTAAGTACGATCTCGGTAAGCTCCTCGGTAGCGGCGCGTTTGCCAAAGTCTACCAAGCGGAGGATCTTCAAAACGGCGGCGAAAGCGTTGCGATCAAAGTCGTACAAAAAAAACGTTTGAAAGACGGTTTAACGGCGCACGTTAAGAGAGAAATATCTGTCATGCGCCGCCTCCGTCATCCTCATATCGTGCTCCTCTCCGAAGTCCTCGCCACAAAGACGAAGATCTACTTCGTCATGGAGCTAGCCAAAGGTGGTGAGCTCTTCTCAAGAGTCACCAGCAACCGTTTCACAGAGAGTCTTAGCCGGAAATATTTCCGGCAA…
	AtCIPK22	AT2G38490.1		protein	431	MAEDSNSSESIIVNVTGDDNKSALFGKYDLGKLLGSGAFAKVYQAEDLQNGGESVAIKVVQKKRLKDGLTAHVKREISVMRRLRHPHIVLLSEVLATKTKIYFVMELAKGGELFSRVTSNRFTESLSRKYFRQLISAVRYCHARGVFHRDLKPENLLLDENRDLKVSDFGLSAMKEQIHPDGMLHTLCGTPAYVAPELLLKKGYDGSKADIWSCGVVLFLLNAGYLPFRDPNIMGLYRKIHKAQYKLPDWTSSDLRKLLRRLLEPNPELRITVEEILKDPWFNHGVDPSEIIGIQADDYDLEENGKILNAFDLISSASSSNLSGLFGNFVTPDHCDQFVSDESTAVIMRKVEEVAKQLNLRIAKKKERAIKLEGPHGVANVVVKVRRLTNELVMVEMKN…
	AtCIPK23	AT1G30270.1	15	CDS	1449	ATGGCTTCTCGAACAACGCCTTCACGATCGACTCCTTCACGATCAACGCCTTCTGGTAGTTCTTCTGGTGGTAGGACACGAGTTGGTAAGTATGAGCTTGGACGAACTTTGGGTGAAGGAACTTTCGCTAAGGTCAAATTCGCTAGAAATGTTGAGAATGGTGATAATGTCGCTATTAAGGTTATTGATAAAGAGAAAGTTCTGAAAAATAAGATGATCGCTCAGATCAAGCGTGAGATTTCGACGATGAAATTGATCAAGCACCCGAATGTCATTCGTATGTTTGAGGTGATGGCTAGCAAAACTAAGATCTACTTCGTTTTGGAATTCGTCACTGGTGGGGAGCTTTTCGATAAAATTTCAAGCAATGGGAGATTGAAGGAAGATGAGGCGAGGAAG…
	AtCIPK23	AT1G30270.1		protein	482	MASRTTPSRSTPSRSTPSGSSSGGRTRVGKYELGRTLGEGTFAKVKFARNVENGDNVAIKVIDKEKVLKNKMIAQIKREISTMKLIKHPNVIRMFEVMASKTKIYFVLEFVTGGELFDKISSNGRLKEDEARKYFQQLINAVDYCHSRGVYHRDLKPENLLLDANGALKVSDFGLSALPQQVREDGLLHTTCGTPNYVAPEVINNKGYDGAKADLWSCGVILFVLMAGYLPFEDSNLTSLYKKIFKAEFTCPPWFSASAKKLIKRILDPNPATRITFAEVIENEWFKKGYKAPKFENADVSLDDVDAIFDDSGESKNLVVERREEGLKTPVTMNAFELISTSQGLNLGSLFEKQMGLVKRKTRFTSKSSANEIVTKIEAAAAPMGFDVKTNNYKMKLTG…
	AtCIPK24	AT5G35410.1	13	CDS	1341	ATGACAAAGAAAATGAGAAGAGTGGGCAAGTACGAGGTTGGTCGCACAATAGGTGAAGGAACCTTTGCTAAGGTTAAGTTTGCGAGGAACACAGACACTGGTGATAATGTAGCCATCAAAATTATGGCTAAGAGTACAATACTTAAGAACAGAATGGTTGATCAGATAAAAAGAGAGATATCTATAATGAAGATTGTTCGTCACCCGAACATAGTGAGGTTGTATGAGGTGTTGGCGAGTCCTTCGAAAATATATATAGTTTTGGAGTTTGTGACAGGAGGAGAGCTCTTTGATAGAATTGTTCATAAAGGGAGGCTTGAAGAAAGTGAGTCTCGGAAATACTTTCAACAGCTTGTAGATGCTGTTGCTCATTGTCACTGCAAGGGTGTTTACCACCGT…
	AtCIPK24	AT5G35410.1		protein	446	MTKKMRRVGKYEVGRTIGEGTFAKVKFARNTDTGDNVAIKIMAKSTILKNRMVDQIKREISIMKIVRHPNIVRLYEVLASPSKIYIVLEFVTGGELFDRIVHKGRLEESESRKYFQQLVDAVAHCHCKGVYHRDLKPENLLLDTNGNLKVSDFGLSALPQEGVELLRTTCGTPNYVAPEVLSGQGYDGSAADIWSCGVILFVILAGYLPFSETDLPGLYRKINAAEFSCPPWFSAEVKFLIHRILDPNPKTRIQIQGIKKDPWFRLNYVPIRAREEEEVNLDDIRAVFDGIEGSYVAENVERNDEGPLMMNAFEMITLSQGLNLSALFDRRQDFVKRQTRFVSRREPSEIIANIEAVANSMGFKSHTRNFKTRLEGLSSIKAGQLAVVIEIYEVAPSLF…
	AtCIPK25	AT5G25110.1	1	CDS	1467	ATGGGATCCAAACTTAAACTTTACCCTCTCTTAAATCACTCATCCGTTTTTCACCCAGACAGTCGTTACCAATCGGCCCCTACAATGGAGGAAGAGCAACAACAACTTCGTGTTCTCTTCGCGAAATACGAGATGGGAAGGTTACTAGGCAAAGGAACATTCGGAAAAGTTTATTACGGCAAAGAGATAACAACCGGAGAAAGCGTTGCAATCAAAATCATCAACAAAGATCAAGTCAAACGTGAAGGTATGATGGAACAAATCAAACGAGAGATCTCAATCATGAGACTTGTTCGTCATCCAAACATCGTTGAGTTAAAAGAAGTCATGGCTACAAAAACAAAGATCTTCTTTATCATGGAATACGTTAAAGGCGGTGAACTTTTCTCCAAGATCGTT…
	AtCIPK25	AT5G25110.1		protein	488	MGSKLKLYPLLNHSSVFHPDSRYQSAPTMEEEQQQLRVLFAKYEMGRLLGKGTFGKVYYGKEITTGESVAIKIINKDQVKREGMMEQIKREISIMRLVRHPNIVELKEVMATKTKIFFIMEYVKGGELFSKIVKGKLKEDSARKYFQQLISAVDFCHSRGVSHRDLKPENLLVDENGDLKVSDFGLSALPEQILQDGLLHTQCGTPAYVAPEVLRKKGYDGAKGDIWSCGIILYVLLAGFLPFQDENLMKMYRKIFKSEFEYPPWFSPESKRLISKLLVVDPNKRISIPAIMRTPWFRKNINSPIEFKIDELEIQNVEDETPTTTATTATTTTTPVSPKFFNAFEFISSMSSGFDLSSLFESKRKLRSMFTSRWSASEIMGKLEGIGKEMNMKVKRTKD…
	AtCIPK26	AT5G21326.1	14	CDS	1320	ATGAATCGGCCAAAGGTTCAGCGTCGTGTTGGAAAGTATGAGGTTGGAAAGACGCTTGGACAAGGCACTTTTGCGAAAGTTCGGTGTGCTGTTAATACTGAGACAGGAGAACGCGTGGCTCTCAAAATACTTGATAAGGAGAAGGTTCTTAAGCATAAGATGGCTGAACAGATAAGGAGAGAAATTTGTACTATGAAGCTGATAAACCATCCAAATGTAGTGCGGCTGTATGAGGTTTTGGCGAGCAAGACTAAGATATATATTGTTCTAGAGTTCGGCACTGGTGGAGAGCTTTTTGACAAAATTGTACATGATGGGCGCTTGAAAGAAGAGAATGCACGGAAATATTTTCAGCAGCTTATTAATGCAGTTGATTACTGCCATAGCAGGGGAGTGTAC…
	AtCIPK26	AT5G21326.1		protein	439	MNRPKVQRRVGKYEVGKTLGQGTFAKVRCAVNTETGERVALKILDKEKVLKHKMAEQIRREICTMKLINHPNVVRLYEVLASKTKIYIVLEFGTGGELFDKIVHDGRLKEENARKYFQQLINAVDYCHSRGVYHRDLKPENLLLDAQGNLKVSDFGLSALSRQVRGDGLLHTACGTPNYAAPEVLNDQGYDGATADLWSCGVILFVLLAGYLPFEDSNLMTLYKKIIAGEYHCPPWLSPGAKNLIVRILDPNPMTRITIPEVLGDAWFKKNYKPAVFEEKEEANLDDVDAVFKDSEEHHVTEKKEEQPTSMNAFELISMSRALDLGNLFEEEEGFKRETRFAAKGAANDLVQKIEEASKPLGFDIQKKNYKMRLENVTAGRKGNLRVATEIFQVSPSLH…

## Sheet: S2
Table S2 Characteristics of SnRK family in B.napus.
No	Subfamily	Gene name	Gene ID	Chr.	Protein			Cis-elements of promotor			Domain
					Amino acids	MW(kDa)	pI	ABRE	DRE	LTRE	Pkinase	NAF	UBA	KA1	Other
1	SnRK1	BnSnRK1.1	chrA02g004422	chrA02	513	58578	7.58	4	1	0	Y		Y	Y
2		BnSnRK1.2	chrA04g001057	chrA04	495	56094.7	8.93	0	1	0	Y			Y
3		BnSnRK1.3	chrA05g003917	chrA05	346	39270.3	8.34	4	3	5	Y
4		BnSnRK1.4	chrA06g003495	chrA06	456	52403.8	6.46	2	0	1	Y		Y	Y
5		BnSnRK1.5	chrC01g005147	chrC01	455	52063.6	6.57	1	1	0	Y		Y	Y
6		BnSnRK1.6	chrC02g003597	chrC02	385	44087.7	9.03	3	1	1	Y		Y
7		BnSnRK1.7	chrC03g003617	chrC03	1241	140628	9.03	4	0	1	Y			Y	RSN1_7TM：Calcium-dependent channel, 7TM region, putative phosphate；RSN1_TM：Late exocytosis, associated with Golgi transport； PHM7_cyt：Cytosolic domain of 10TM putative phosphate transporter
8		BnSnRK1.8	chrC04g004168	chrC04	495	56134.7	9.1	3	0	0	Y		Y	Y
9		BnSnRK1.9	chrC07g003295	chrC07	513	58598	7.41	2	0	0	Y		Y	Y
10		BnSnRK1.10	Scaffold189g000002	Scaffold189	512	58084.6	7.84	7	3	6	Y		Y	Y
11	SnRK2	BnSnRK2.1	chrA01g000093	chrA01	369	41513.4	4.7	4	0	0	Y
12		BnSnRK2.2	chrA01g002740	chrA01	261	29743.3	8.96	2	0	1	Y
13		BnSnRK2.3	chrA03g000398	chrA03	361	41262.5	6.07	0	1	0	Y
14		BnSnRK2.4	chrA03g004464	chrA03	362	40998	4.46	0	0	0	Y
15		BnSnRK2.5	chrA03g005838	chrA03	280	31754.4	7.98	5	0	2	Y
16		BnSnRK2.6	chrA04g001544	chrA04	342	38898	5.87	5	0	0	Y
17		BnSnRK2.7	chrA06g000709	chrA06	318	35682.7	6.29	0	0	0	Y
18		BnSnRK2.8	chrA06g000710	chrA06	355	40119.3	5.5	1	0	1	Y
19		BnSnRK2.9	chrA06g002645	chrA06	359	41149	5.09	7	0	0	Y
20		BnSnRK2.10	chrA07g001534	chrA07	268	30211.7	4.19	4	2	0	Y
21		BnSnRK2.11	chrA07g002337	chrA07	282	32065.7	8.75	5	0	0	Y
22		BnSnRK2.12	chrA08g002974	chrA08	355	40403.8	6.03	1	3	0	Y
23		BnSnRK2.13	chrA09g006013	chrA09	358	40571.9	5.86	1	1	0	Y
24		BnSnRK2.14	chrA10g002712	chrA10	365	41692	6.04	3	0	0	Y
25		BnSnRK2.15	chrC01g000104	chrC01	348	39354	4.64	4	0	0	Y
26		BnSnRK2.16	chrC01g000440	chrC01	363	41007.2	4.7	0	0	0	Y
27		BnSnRK2.17	chrC01g003280	chrC01	585	66813.2	5.28	3	0	0	Y
28		BnSnRK2.18	chrC03g000427	chrC03	363	41458.6	5.93	0	1	0	Y
29		BnSnRK2.19	chrC03g005718	chrC03	353	40418.4	5.65	2	0	1	Y
30		BnSnRK2.20	chrC04g002262	chrC04	268	30181.6	4.19	7	1	0	Y
31		BnSnRK2.21	chrC05g000882	chrC05	319	35908.3	4.9	2	0	1	Y
32		BnSnRK2.22	chrC06g002615	chrC06	343	38167.9	5.79	2	1	0	Y
33		BnSnRK2.23	chrC06g004487	chrC06	324	35965.3	5.42	3	0	1	Y
34		BnSnRK2.24	chrC07g004034	chrC07	458	51197.3	4.31	0	0	0	Y
35		BnSnRK2.25	chrC07g005303	chrC07	363	40912	4.59	6	0	1	Y
36		BnSnRK2.26	chrC08g001993	chrC08	336	37925.9	5.32	1	0	0	Y
37		BnSnRK2.27	chrC08g001994	chrC08	361	40442.8	4.81	0	0	0	Y
38		BnSnRK2.28	chrC08g005081	chrC08	355	40199.5	5.68	4	0	1	Y
39		BnSnRK2.29	chrC09g006007	chrC09	365	41792.1	5.91	0	1	10	Y
40		BnSnRK2.30	Scaffold1093g000003	Scaffold1093	363	40912	4.59	5	0	0	Y
41		BnSnRK2.31	Scaffold1167g000002	Scaffold1167	190	21985	9.68	2	0	0	Y
42	SnRK3	BnSnRK3.1	chrA01g000655	chrA01	442	49199.2	8.84	9	0	0	Y	Y
43		BnSnRK3.2	chrA01g001451	chrA01	428	48217.2	7.34	2	1	1	Y	Y
44		BnSnRK3.3	chrA01g002112	chrA01	433	48045.9	8.93	1	0	0	Y	Y
45		BnSnRK3.4	chrA01g002113	chrA01	491	54831.9	8.32	0	0	1	Y	Y
46		BnSnRK3.5	chrA01g002991	chrA01	415	46285	9.82	4	0	6	Y	Y
47		BnSnRK3.6	chrA02g000001	chrA02	442	49808.4	7.99	0	1	0	Y	Y
48		BnSnRK3.7	chrA02g000076	chrA02	432	48546.6	9.46	4	0	1	Y	Y
49		BnSnRK3.8	chrA02g000294	chrA02	440	49618	7.81	5	0	1	Y	Y
50		BnSnRK3.9	chrA02g001285	chrA02	442	49838.4	7.65	0	1	0	Y	Y
51		BnSnRK3.10	chrA02g003757	chrA02	452	51684.5	9.53	2	0	1	Y	Y
52		BnSnRK3.11	chrA03g001528	chrA03	751	84120.4	8.67	8	0	0	Y	Y
53		BnSnRK3.12	chrA03g005621	chrA03	438	49009	9.17	4	0	0	Y	Y
54		BnSnRK3.13	chrA04g001124	chrA04	406	46214.9	8.34	2	0	0	Y	Y
55		BnSnRK3.14	chrA04g001700	chrA04	462	52396.5	5.31	2	0	0	Y	Y
56		BnSnRK3.15	chrA04g001787	chrA04	441	50253.2	7.32	3	0	0	Y	Y
57		BnSnRK3.16	chrA04g002310	chrA04	502	56463	8.29	6	1	0	Y	Y
58		BnSnRK3.17	chrA05g000720	chrA05	428	48298.2	9.54	4	0	0	Y	Y
59		BnSnRK3.18	chrA05g001053	chrA05	487	54789.1	9.47	4	0	0	Y	Y
60		BnSnRK3.19	chrA05g001054	chrA05	493	55243.7	9.19	8	1	0	Y	Y
61		BnSnRK3.20	chrA05g001851	chrA05	419	46852.6	7.28	2	0	0	Y	Y
62		BnSnRK3.21	chrA05g002154	chrA05	424	47385.2	8.71	3	0	3	Y	Y
63		BnSnRK3.22	chrA05g002718	chrA05	412	46270.9	8.44	4	0	0	Y	Y
64		BnSnRK3.23	chrA05g002719	chrA05	447	50007.8	6.44	2	0	2	Y	Y
65		BnSnRK3.24	chrA06g000422	chrA06	426	47310	7.79	4	1	0	Y	Y		Y
66		BnSnRK3.25	chrA06g000423	chrA06	621	68499.5	9.5	0	0	0	Y	Y		Y
67		BnSnRK3.26	chrA06g002969	chrA06	440	49751.4	9.64	7	0	4	Y	Y
68		BnSnRK3.27	chrA06g004081	chrA06	353	40063.9	9.27	3	0	0	Y	Y
69		BnSnRK3.28	chrA07g000894	chrA07	447	49561.8	9.94	3	1	2	Y	Y
70		BnSnRK3.29	chrA08g000398	chrA08	310	34567	5.38	1	0	2	Y	Y		Y
71		BnSnRK3.30	chrA08g001683	chrA08	433	48493.6	9.32	0	0	0	Y	Y
72		BnSnRK3.31	chrA08g002212	chrA08	476	52587	9.82	2	0	0	Y	Y
73		BnSnRK3.32	chrA09g003470	chrA09	467	51795.3	9.53	1	1	0	Y	Y
74		BnSnRK3.33	chrA09g006419	chrA09	330	36890.6	5.96	0	1	0	Y	Y
75		BnSnRK3.34	chrA09g006420	chrA09	446	49821.7	8.42	1	0	3	Y	Y
76		BnSnRK3.35	chrA10g000081	chrA10	448	50384.4	8.11	2	0	0	Y	Y
77		BnSnRK3.36	chrA10g001822	chrA10	442	49960.7	8.27	0	1	0	Y	Y
78		BnSnRK3.37	chrA10g001824	chrA10	838	93878	8.62	4	0	0	Y				PPR_2：PPR repeat family
79		BnSnRK3.38	chrA10g002777	chrA10	441	49371.9	9.3	0	0	1	Y	Y
80		BnSnRK3.39	chrC01g000676	chrC01	441	49158.2	8.89	10	1	1	Y	Y
81		BnSnRK3.40	chrC01g001043	chrC01	492	55013.8	7.94	0	1	0	Y	Y
82		BnSnRK3.41	chrC01g001576	chrC01	446	50288.6	8.67	0	0	0	Y	Y
83		BnSnRK3.42	chrC01g002423	chrC01	471	52362.8	9.29	1	0	0	Y	Y
84		BnSnRK3.43	chrC01g002424	chrC01	444	49870	8.78	3	0	1	Y	Y
85		BnSnRK3.44	chrC01g003613	chrC01	415	46525.3	9.93	3	1	1	Y	Y
86		BnSnRK3.45	chrC03g001754	chrC03	423	47520.5	8.52	9	0	1	Y	Y
87		BnSnRK3.46	chrC03g004479	chrC03	445	49947.7	6.59	6	0	1	Y	Y
88		BnSnRK3.47	chrC03g008155	chrC03	436	48656.7	9.19	3	0	0	Y	Y
89		BnSnRK3.48	chrC04g000839	chrC04	428	48211	9.43	3	0	0	Y	Y
90		BnSnRK3.49	chrC04g001335	chrC04	487	54898.2	9.57	4	1	1	Y	Y
91		BnSnRK3.50	chrC04g001336	chrC04	492	55276.7	8.95	10	1	0	Y	Y
92		BnSnRK3.51	chrC04g004240	chrC04	454	51576.2	9.6	1	0	1	Y	Y
93		BnSnRK3.52	chrC04g004946	chrC04	458	51958	5.32	2	0	0	Y	Y
94		BnSnRK3.53	chrC04g005049	chrC04	425	48398.1	6.92	1	0	0	Y	Y
95		BnSnRK3.54	chrC04g005675	chrC04	502	56481.9	8.29	6	2	0	Y	Y
96		BnSnRK3.55	chrC05g000063	chrC05	448	50370.3	8.11	2	0	1	Y	Y
97		BnSnRK3.56	chrC05g002651	chrC05	469	52016.6	9.61	0	0	0	Y	Y
98		BnSnRK3.57	chrC05g002978	chrC05	419	46896.7	7.27	2	0	0	Y	Y
99		BnSnRK3.58	chrC05g003550	chrC05	400	44968.5	9.41	0	0	1	Y	Y
100		BnSnRK3.59	chrC05g003552	chrC05	400	44622.6	7.97	0	0	1	Y	Y
101		BnSnRK3.60	chrC05g003555	chrC05	426	47664.6	8.43	0	0	1	Y	Y
102		BnSnRK3.61	chrC06g000202	chrC06	427	47469.2	8.06	1	0	2	Y	Y
103		BnSnRK3.62	chrC07g001353	chrC07	484	53619.1	9.79	2	1	1	Y	Y
104		BnSnRK3.63	chrC07g002648	chrC07	328	37218.4	8.74	1	0	0	Y	Y
105		BnSnRK3.64	chrC07g003522	chrC07	428	47731.7	8.53	0	0	0	Y	Y
106		BnSnRK3.65	chrC07g003748	chrC07	456	51579.1	8.83	2	0	1	Y	Y
107		BnSnRK3.66	chrC07g005161	chrC07	432	48302.5	9.62	6	0	0	Y	Y
108		BnSnRK3.67	chrC08g000480	chrC08	423	47072.7	6.9	0	0	2	Y	Y		Y
109		BnSnRK3.68	chrC08g005555	chrC08	446	49821.7	8.42	1	0	0	Y	Y
110		BnSnRK3.69	chrC09g004837	chrC09	441	49831.6	8.51	0	1	0	Y	Y
111		BnSnRK3.70	chrC09g004839	chrC09	892	100426	8.6	2	1	0	Y				PPR_2：PPR repeat family
112		BnSnRK3.71	chrC09g006092	chrC09	447	50156.8	9.1	1	0	1	Y	Y
113		BnSnRK3.72	chrC09g006093	chrC09	464	52428.6	7.8	5	0	0	Y	Y
114		BnSnRK3.73	Scaffold175g000001	Scaffold175	446	49879.6	6.27	2	0	3	Y	Y

## Sheet: S3
Table S3 List of the 114 BnSnRK genes identified in this study.
Gene Name	Gene ID	Exon Number	Sequence Type	Length	Sequences
BnSnRK1.1	chrA02g004422.t1	10	CDS	1539	ATGGATCATTCACCAAATAGATTTGGTGGCAATGGAGTTGAATCCATTCTAGCAAACTACAAGCTTGGTAAAACCCTTGGCATCGGATCTTTCGGCAAAGTTAAAATAGCTGAGCACGTTGTAACTGGCCACAAGGTTGCTATCAAGATCCTCAATCGCCGTAAGATCAAGAACATGGAGATGGAAGAGAAAGTGAGGAGGGAGATAAAAATTCTGAGATTGTTTATGCATCATCATATCATTCGGCAGTATGAAGTCATAGAGACCCCTAGTGACATTTACGTTGTTATGGAGTATGTCAAGTCCGGAGAGCTCTTTGATTACATTGTAGAGAAAGGCAGGTTACAAGAGGAGGAGGCTCGCAACTTTTTCCAGCAGATAATATCTGGTGTGGAGTAT…
		10	Protein	513	MDHSPNRFGGNGVESILANYKLGKTLGIGSFGKVKIAEHVVTGHKVAIKILNRRKIKNMEMEEKVRREIKILRLFMHHHIIRQYEVIETPSDIYVVMEYVKSGELFDYIVEKGRLQEEEARNFFQQIISGVEYCHRNMVVHRDLKPENLLLDSRCNIKIADFGLSNVMRDGHFLKTSCGSPNYAAPEVISGKLYAGPEVDVWSCGVILYALLCGTLPFDDENIPNLFKKIKGGIYTLPSHLSPDARDLIPRMLVVDPVKRITIPEIRQHRWFQTHLPRYLAVAPPDTLEQAKKINEEIVQEVVNMGFDRNQVMESLRNRVQNDATVTYYLLLDNRFRVPSGYLESEFQETTDSGSNPMRSAEAAASPVGHWVPSPMDQYGLGGRSQVPSDRKWALGLQS…
BnSnRK1.2	chrA04g001057.t1	10	CDS	1485	ATGAATGGATCATCGAGTCAAATTTCCAGTAAGAGGAAATCAGTTCTACCAACTTATAAGATTGGTAAAACTCTTGGACAAGGATCTTTTGCGAAAGTGAAATTAGCTGTGCATAAAACTACTGGACACAACGTTGCTATCAAAATCCTTAATCGTGAGAAGATTAAGCAGATGGGAATTGAAGCAAAAGTGGAGAGGGAGATCAAAATTCTCAGATTGTTGATGCATCCTCATATCATCCGTCAATATGAAGTTATAGAGACACCAGAAGACATTTACGTTGTCATGGAGTATGTTAAGGCTGGCGAACTGTTTGACTATATTGTAGAGAAAGGTAAATTACATGAAGACGAGGCTCGCTATCTTTTTCAGCAGATCATATCTGGTGTGGAGTATTGT…
		10	Protein	495	MNGSSSQISSKRKSVLPTYKIGKTLGQGSFAKVKLAVHKTTGHNVAIKILNREKIKQMGIEAKVEREIKILRLLMHPHIIRQYEVIETPEDIYVVMEYVKAGELFDYIVEKGKLHEDEARYLFQQIISGVEYCHRNMIAHRDLKPENILMDTKFNIKIADFGLSNVMHDGHFLKTSCGSPNYAAPEVISGKLYAGPEVDIWSCGVILYALLCGNLPFDDENMPGLFSKIKKGEYILPDHLSYAARDLIPRILTVDPMMRISIPGIRQHPWFSTKLPPYLAAPPLDTTEQAREINEEIIRDVVNLGFVEKHVKESLLNRIQNEATVAYYLLLDSRRRSPSDYFESNVNRISSFNSTIPAQTVAPFPALVNHHLMAGLRPRVSADKKWTLGLQSQARPKDI…
BnSnRK1.3	chrA05g003917.t1	6	CDS	1038	ATGGATGGATCAGGTGGAAGAGGAGGTGTGGAATCGATTCTACCAAACTACAAGCTAGGGAGGACTCTCGGTATCGGTTCCTTTGGTAGGGTTAAGATAGCTGAGCACTCTTTGACCGGACACAAGGTTGCTATCAAGATCCTCAATCGTCGCAAAATCAAGAACATGGAGATGGAGGAGAAAGTGAGGAGAGAGATCAAAATCTTGAGACTCTTTATGCATCCTCACATCATCCGTCTTTATGAGGTCATTGAGACTCCCACTGATATCTATCTCGTCATGGAGTATGTCAACTCTGGTGAGCTTTTTGACTATATTGTCGAGAAGGGTCGGTTGCAGGAGGACGAGGCCAGGAACTTTTTTCAGCAGATAATATCGGGAGTGGAGTATTGTCATCGG…
		6	Protein	346	MDGSGGRGGVESILPNYKLGRTLGIGSFGRVKIAEHSLTGHKVAIKILNRRKIKNMEMEEKVRREIKILRLFMHPHIIRLYEVIETPTDIYLVMEYVNSGELFDYIVEKGRLQEDEARNFFQQIISGVEYCHRNMVVHRDLKPENLLLDSKSNVKIADFGLSNIMRDGHFLKTSCGSPNYAAPEVISGKLYAGPEVDVWSCGVILYALLCGTLPFDDENIPNLFKKIKFWPIVHSSTIFSLVLMHIIAIGLFGLKKLPLASSLTIPLPVLTLLFSIYCQRRFLPNFKSYPTECLVNKDKADEREENMSEFYSKLVVAYRDPALSASQYSRDMSPEDPPLLRSYQS*
BnSnRK1.4	chrA06g003495.t1	9	CDS	1368	ATGTTCCTATTCTTCTGTGCAGTGAGGAGGGAGATTAAGATTCTGAGGCTGTTTATGCATCCTCATATCATTCGCCAGTATGAAGTCATAGAGACCCCTAGTGACATCTATGTTGTGATGGAGTATGTCAAGTCCGGTGAGCTCTTTGATTATATTGTTGAGAAAGGTAGATTGCAAGAGGACGAGGGTCGTAACTTCTTCCAGCAGATAATATCTGGTGTGGAGTATTGCCACCGCAATATGGTTGTCCACAGAGACTTGAAGCCTGAGAATTTGCTACTGGACTCGAGGTGCAATATTAAGATTGCTGACTTTGGGTTGAGTAATGTCATGCGTGACGGTCATTTTCTTAAGACCAGCTGTGGTAGCCCCAACTACGCTGCCCCCGAGGTTATATCA…
		9	Protein	456	MFLFFCAVRREIKILRLFMHPHIIRQYEVIETPSDIYVVMEYVKSGELFDYIVEKGRLQEDEGRNFFQQIISGVEYCHRNMVVHRDLKPENLLLDSRCNIKIADFGLSNVMRDGHFLKTSCGSPNYAAPEVISGKLYAGPEVDVWSCGVILYALLCGTLPFDDENIPNLFKKIKGGIYTLPSHLSSDARDLIPRMLVVDPVKRITIPEIRQHRWFQTHLPRYLAVSPPDTVEQAKKINEEIVQEVVNMGFDRNQVMESLRNRVQNDATVTYYLLLDNRFRVPSGYLESEFQETTDNGSSPMRPAEAAASPVGHWVPTHMDQYGLGARSHVPADRKWALGLQSHSHPREIMNEVLKALQELNVCWKKIGHYNMKCRWVPGFSDGQNTMGNDQIHFRDESS…
BnSnRK1.5	chrC01g005147.t6	11	CDS	1365	ATGGAGATGGAGGAAAAAGTGAGGAGAGAGATTAAAATCTTGAGACTCTTTATGCATCCTCACATCATCCGTCTCTATGAGGTCATTGAGACTCCCACTGATATCTATCTCGTCATGGAGTATGTCAACTCTGGCGAGCTTTTTGACTATATTGTAGAGAAGGGTAGACTACAGGAGGACGAGGCCAGGAACTTTTTTCAGCAGATAATATCGGGAGTGGAGTATTGCCATCGGAATATGGTAGTTCACAGAGATCTTAAGCCTGAGAACTTGCTTTTGGACTCCAAATGCAATGTGAAAATTGCTGATTTTGGACTGAGCAACATTATGAGAGATGGTCATTTTCTGAAGACGAGCTGTGGAAGTCCCAATTACGCTGCTCCAGAGGTCATTTCGGGT…
		11	Protein	455	MEMEEKVRREIKILRLFMHPHIIRLYEVIETPTDIYLVMEYVNSGELFDYIVEKGRLQEDEARNFFQQIISGVEYCHRNMVVHRDLKPENLLLDSKCNVKIADFGLSNIMRDGHFLKTSCGSPNYAAPEVISGKLYAGPEVDVWSCGVILYALLCGTLPFDDENIPNLFKKIKGGIYTLPSHLSGGARDLIPRMLVVDPMKRVTIPEIRQHNWFQAHLPRYLAVPPPDTVQQAKKIDEEILQEVINMGFDRNLLIESLRNRTQNDGTVTYYLILDNRFRASAGYLGAEFQETMEGTPRMHPAESVASPVSHRLPGLMEFQGVGLRSQYPVERKWALGLQSRAHPREIMTEVLKALQDLSVCWKKIGPYNMKCRWVPNNSDGMLSNSMHDNNYFGDDSSI…
BnSnRK1.6	chrC02g003597.t2	8	CDS	1155	ATGGACCATTCACCAAATAGATTTGGTGGCAATGGAGTTGAATCCATTCTAGCAAACTACAAGCTTGGTAAAACCCTTGGCATCGGATCTTTCGGCAAAGTTAAAATAGCGGAGCACGTCGTCACTGGCCACAAGGTCGCTATCAAGATCCTCAATCGCCGTAAGATCAAGAACATGGAGATGGAAGAGAAAGTGGGGAGGGAGATCAAAATCCTCAGACTGTTTATGCATCATCATATCATTCGGCAGTATGAAGTCATAGAGACCCCTAGTGACATTTACGTTGTTATGGAGTATGTCAAGTCCGGGGAGCTCTTTGATTACATTGTAGAGAAAGGCAGGTTACAAGAGGAGGAGGCTCGTAACTTTTTCCAGCAGATAATATCTGGTGTGGAGTAT…
		8	Protein	385	MDHSPNRFGGNGVESILANYKLGKTLGIGSFGKVKIAEHVVTGHKVAIKILNRRKIKNMEMEEKVGREIKILRLFMHHHIIRQYEVIETPSDIYVVMEYVKSGELFDYIVEKGRLQEEEARNFFQQIISGVEYCHRNMVVHRDLKPENLLLDSRCNIKIADFGLSNVMRDGHFLKTSCGSPNYAAPEVISGKLYAGPEVDVWSCGVILYALLCGTLPFDDENIPNLFKKIKGGIYTLPSHLSPDARDLIPRMLVVDPVKRISIPEIRQHRWFQTHLPRYLAVAPPDTLEQAKKINEEIVQEVVNMGFDRNQVMESLRNRVQNDATVTYYLLLDNRFRVPSGYLESEFQETTWFKSYAPFTCRPMGPFTYGSVRIGRKITSPKRP*
BnSnRK1.7	chrC03g003617.t1	17	CDS	3723	ATGATTCTGTCAGCACTTTTAACTTCAGTGGGAATCAATCTTGGCCTCTGTTTCCTCTTCTTCACTTTGTATTCAATACTGAGAAAGCAGCCTGGTAATGTCACCGTCTACGGTCCACGGCTTATTCAAGATGGCAGATCTCAGGAGGAGACAAATGCCTTCAACCTTGAGAGGCTTTTGCCTACAGCTGGTTGGGTCAGAAGAGCTTTAGAACCTACCAACGAAGACATCCTCTCCAATCTTGGCTTAGATGCTTTGGTCTTCATTCGTGTGCTTGTCTTCAGTATACGAGTGTTTAGCTTTGCTTCTGTGGTTGGGATCTTCATCCTTCTTCCAGTGAACTATATGGGAACCGAGTTTGAAGAGTTCTTTGATCTTCCAAAGAAGTCTCTTGATTCC…
		17	Protein	1241	MILSALLTSVGINLGLCFLFFTLYSILRKQPGNVTVYGPRLIQDGRSQEETNAFNLERLLPTAGWVRRALEPTNEDILSNLGLDALVFIRVLVFSIRVFSFASVVGIFILLPVNYMGTEFEEFFDLPKKSLDSFSISNVNDGSNKLWIHFSAIYIFTAVVCYLLYCEHKYLSSKRIDHFYSSKPQPHEFTVLVSGVPVVSGNSISETVESFFREYHSSTYLSHVVVHRTDKLKALMNDAEKLYKKLTRVKSGSISRQKSMRDGFLGMFGKKVDVVDHYEKKLEKLEDDMRLKQSLLAGEEVPAAFVSFRTRHGAAIATNIQQGIDPTQWLTEPAPEPQDVHWPFFTASFVRRWISNVVVFVAFVALIILYVIPVVLVQGLANLHQLETWFPFLKSILNI…
BnSnRK1.8	chrC04g004168.t1	10	CDS	1485	ATGAATGGATCATCGAGTCAAATTTCCAGTAAGAGGAAATCAGTTCTACCAACTTATAAGATTGGTAAAACTCTTGGACAAGGATCTTTTGCGAAAGTGAAATTAGCTGTCCATAAAACTACTGGACACAACGTTGCTATCAAAATCCTTAATCGTGAGAAGATTAAGCAGATGGGAATTGAAGCAAAAGTGGAGAGGGAGATCAAAATTATCAGATTGTTGATGCATCCTCATATCATCCGTCAATATGAAGTTATAGAGACACCAGAAGACATTTACGTTGTCATGGAGTATGTTAAGGCTGGCGAACTGTTTGACTATATTGTAGAGAAAGGTAAATTACATGAAGACGAGGCTCGCTATCTTTTTCAGCAGATCATATCTGGTGTGGAGTATTGT…
		10	Protein	495	MNGSSSQISSKRKSVLPTYKIGKTLGQGSFAKVKLAVHKTTGHNVAIKILNREKIKQMGIEAKVEREIKIIRLLMHPHIIRQYEVIETPEDIYVVMEYVKAGELFDYIVEKGKLHEDEARYLFQQIISGVEYCHRNMIAHRDLKPENILMDTKCNIKIADFGLSNVMHDGHFLKTSCGSPNYAAPEVISGKLYAGPEVDIWSCGVILYALLCGNLPFDDENMPGLFSKIKKGEYILPDHLSYAARDLIPRILTVDPMMRISIPGIRQHPWFSTKLPPYLAAPPLDTTEQAREINEEIIRDVVNIGFVEKHVRESLFNRIQNEATVAYYLLLDSRRRSPSDYFKSNVNRISSFNSTIPAQTVAPFAALVNHHLMAGLRPRVSADKKWAVGLQSQARPKDI…
BnSnRK1.9	chrC07g003295.t1	10	CDS	1539	ATGGATCCTTCATCAAATAGATTTGGGAGTAGTGGAGTTGAATCGATTTTGCCAAACTACAAGCTTGGCAAAACTCTAGGCATTGGATCTTTCGGCAAGGTCAAAATTGCTGAGCATCTTCTCACCGGCCACAAGGTTGCTATCAAAATCCTCAATCGCCGTAAGATCAAGAACATGCAAATGGAAGACAAAGTGAGGAGGGAGATTAAGATTCTGAGGTTGTTCATGCATCCTCATATCATTCGCCAGTATGAAGTCATAGAGACCCCTAGTGACATTTATGTCGTGATGGAGTATGTCAAGTCCGGTGAGCTCTTTGATTATATTGTTGAGAAAGGTAGATTACAAGAGGACGAGGGTCGTAACTTCTTCCAGCAGATTATATCTGGTGTGGAGTAT…
		10	Protein	513	MDPSSNRFGSSGVESILPNYKLGKTLGIGSFGKVKIAEHLLTGHKVAIKILNRRKIKNMQMEDKVRREIKILRLFMHPHIIRQYEVIETPSDIYVVMEYVKSGELFDYIVEKGRLQEDEGRNFFQQIISGVEYCHRNMVVHRDLKPENLLLDSRCNIKIADFGLSNVMRDGHFLKTSCGSPNYAAPEVISGKLYAGPEVDVWSCGVILYALLCGTLPFDDENIPNLFKKIKGGIYTLPSHLSSDARDLIPRMLVVDPVKRITIPEIRQHRWFQTHLPRYLAVSPPDTVEQAKKINEEIVQEVVNMGFDRNQVMESLRNRVQNDATVTYYLLLDNRFRVPSGYLESEFQETTDNGSSPMRPAEAAASPVGHWVPTHMDQYGLGARSQVPADRKWALGLQS…
BnSnRK1.10	Scaffold189g000002.t1	11	CDS	1536	ATGGATGGATCAGGAGGTAGAGGAGGTGTGGAATCGATTCTACCAAACTACAAGCTAGGGAGGACTCTCGGTATCGGTTCCTTTGGTAGGGTTAAGATAGCTGAGCACTCTTTGACCGGACACAAGGTTGCTATTTCGGTATCGGTTCCTTTGATCCTCAATCGTCGCAAAATCAAGAACATGGAGATGGAGGAGAAAGTGAGGAGAGAGATCAAAATCTTGAGACTCTTTATGCATCCTCACATCATCCGTCTCTACGAGGTCATTGAGACTCCCACTGATATCTATCTCGTCATGGAGTATGTCAACTCTGGTGAGCTGTTTGACTATATTGTCGAGAAGGGTCGGTTGCAGGAGGACGAGGCCAGGAACTTTTTTCAGCAGATAATATCTGGTGTG…
		11	Protein	512	MDGSGGRGGVESILPNYKLGRTLGIGSFGRVKIAEHSLTGHKVAISVSVPLILNRRKIKNMEMEEKVRREIKILRLFMHPHIIRLYEVIETPTDIYLVMEYVNSGELFDYIVEKGRLQEDEARNFFQQIISGVEYCHRNMVVHRDLKPENLLLDSKSNVKIADFGLSNIMRDGHFLKTSCGSPNYAAPEVISGKLYAGPEVDVWSCGVILYALLCGTLPFDDENIPNLFKKIKGGIYTLPSHLSAGARDLIPRMLVVDPMKRVTIPEIRQHNWFQAHLPRYLAVPPPDTAQQAKKIDEEILQEVINMMGFDRNLLIESLRNRTQNDGTVTYYLILDNRFRVSAGYLGAEFQETMEGTPRMHPAESVASPVSNRLPGLMEFQGVGLRSQYPVERKWALGL…
BnSnRK2.1	chrA01g000093.t1	10	CDS	1107	ATGGAAAGGTACGACATACTGAGAGATCTTGGCTCCGGCAACTTTGGAGTTGCAAAGCTCGTCAGAGAGAAAGCCAACGGAAAACAGGATCTTGGCTCCGGCAACTTTGGAGTTGCAAAGCTCGTCAGAGAGAAAGCCAACGGAAAGTTTTACGCCGTTAAGTACATCGAAAGAGGCCTTAAGATTGATGAACATGTACAGAGAGAGATCATAAATCATAGAGACTTGAAGCACCCCAATATAATCAGATTCAAAGAGGTTTTTGTAACACCAACACATCTTGCCATAGTAATGGAGTATGCAGCAGGCGGTGAACTTTTTGAAATAATTTGCAGTGCCGGTAGATTCAGCGAAGACGAAGCAAGGTACTATTTCAAACAACTTATCTCGGGAGTTAGC…
		10	Protein	369	MERYDILRDLGSGNFGVAKLVREKANGKQDLGSGNFGVAKLVREKANGKFYAVKYIERGLKIDEHVQREIINHRDLKHPNIIRFKEVFVTPTHLAIVMEYAAGGELFEIICSAGRFSEDEARYYFKQLISGVSYCHAMQICHRDLKLENTLLDGSPSSQLKICDFGYSKSSVLHSQPKSTVGTPAYVAPEVLSRKEYNGKIADVWSCGVTLYVMLVGAYPFEDPDDPRNIRKTIQRILSVHYTIPDYVRISSECKHLLSRIFVADPDKRITVPEIEEHSWFLKNPGPVISDKNIVEDEEEEENCGQSVEEIVKIIEEARKDVNGKNDNGGLSLIDGSLIDLDDIDDADIYDEVDDDDEEKNGDFVCAL*
BnSnRK2.2	chrA01g002740.t2	8	CDS	783	ATGGAGAAGTACGAGCTGGTTAAAGACATAGGTTCAGGGAACTTTGGAGTGGCGAGGCTGATGAGGGTCAAAGACTCCAAGGAACTTGTTGCCATGAAGTACATCGAACGTGGCCCTAAGATCGATGAGAACGTGGCAAGGGAGATTATTAACCACAGATCACTTCGCCATCCCAATATAATCCGGTTTAAGGAGGTGGTTTTGACTCCAACGCATATAGCTATTGTCATGGAATATGCTGCTGGAGGCGAGCTATTTGAGCGTATATGCAGCGCTGGAAGATTCAGTGAAGATGAGGCAAGATACTTTTTCCAGCAGCTTATATCAGGAGTCAGCTACTGCCATGCTATGCAAATATGCCACAGAGATCTGAAGCTCGAAAATACTCTCTTGGATGGA…
		8	Protein	261	MEKYELVKDIGSGNFGVARLMRVKDSKELVAMKYIERGPKIDENVAREIINHRSLRHPNIIRFKEVVLTPTHIAIVMEYAAGGELFERICSAGRFSEDEARYFFQQLISGVSYCHAMQICHRDLKLENTLLDGSPAPRLKICDFGYSKSSLLHSRPKSTVGTPAYIAPEVLSRREYDGKMADVWSCGVTLYVMLVGAYPFEDPEDPKNFRKTMQRILAVQYKIPDYVHISQDCKHILSRIFVANPLKVSYLSRKCLIHPL*
BnSnRK2.3	chrA03g000398.t1	9	CDS	1083	ATGGACAAGTATGAGGTTGTGAAGGATCTGGGGACTGGAAACTTCGGTGTGGCTCGTCTTCTAAAGCACAAGGAGACCAAAGAGCTGGTTGCCATGAAATACATCGAGAGAGGCCGAAAGATAGATGAGAATGTGGCTAGAGAGATTATCAATCACAGATCACTTAAGCATCCTAATATCATTCGCTTCAAGGAGGTGATGCTGACACCTACTCATCTTGCCATTGTGATGGAGTATGCTTCTGGAGGAGAGCTCTTTGATCGAATCTGCACTGCCGGTAGATTCAGTGAAGCTGAGGCTAGGTACTTCTTTCAACAGCTTATTTGCGGCGTCGACTACTGCCACTCTTTGCAAATATGCCACAGAGATCTGAAGCTTGAGAACACACTGCTTGATGGG…
		9	Protein	361	MDKYEVVKDLGTGNFGVARLLKHKETKELVAMKYIERGRKIDENVAREIINHRSLKHPNIIRFKEVMLTPTHLAIVMEYASGGELFDRICTAGRFSEAEARYFFQQLICGVDYCHSLQICHRDLKLENTLLDGSPAPLLKICDFGYSKSSILHSRPKSTVGTPAYIAPEVLSRREYDGKHADVWSCGVTLYVMLVGAYPFEDPNDPKNFRKTIQRIMAIQYKIPDYVHISQECKHLLSRIFVTNPAKRITLKEIKNHPWYLKNLPKELVESAQAVYYKRDNTSYSLQSIEDIMKIVGEARNPASSSSVSKSLGSGAEEEDEEDVEAEVEEEDEEEDEYEKHVKEAHSSCQEPDKPQEERK*
BnSnRK2.4	chrA03g004464.t1	8	CDS	1086	ATGGATCCGACGACGGCGGCGGTGATGCCGATTGATTTGCCGATCATACACGAGAGCGATCGGTACGACTTCGTGAGAGATATTGGGTCTGGCAACTTCGGGGTAGCTCGTCTCATGACCGATAGAGTTACAAAGGAGCTCGTCGCTGTTAAGTACATCGAGAGAGGTGACAAAATTGATGAGAATGTGCAGAGGGAGATCATCAACCACAGGTCCTTGAGGCATCCTAATATCGTCAGGTTTAAGGAGGTGATTTTGACGCCTAGCCATCTGGCTATTGTGATGGAGTATGCTTCTGGTGGTGAGCTTTATGACCGCATCTGTAACGCTGGTCGGTTTAGTGAAGATGAGGCTAGGTTCTTCTTTCAGCAGCTTATCTCTGGAGTTAATTATTGTCAT…
		8	Protein	362	MDPTTAAVMPIDLPIIHESDRYDFVRDIGSGNFGVARLMTDRVTKELVAVKYIERGDKIDENVQREIINHRSLRHPNIVRFKEVILTPSHLAIVMEYASGGELYDRICNAGRFSEDEARFFFQQLISGVNYCHAMQICHRDLKLENTLLDGSPAPRLKICDFGYSKSSVLHSQPKSTVGTPAYIAPEILLRQEYDGKMADVWSCGVTLYVMLVGAYPFEDPAEPRDYRKTIQRILSVTYSIPEDLNLSPGCRQLISRIFVADPATRISIPEIKSHEWFLKNLPGDLMDENRMSSQFQEPEQPMQSLDTIMQIISEATIPAVRNRCLDDFMADNLDLDDDMDDFDSESEIDVDSSGEIVYAL*
BnSnRK2.5	chrA03g005838.t2	7	CDS	840	ATGGATCGACCAGCAGTGAGTGGACCAATGGATTTGCCGATCATGCACGACAGCGATAGGTACGAGCTCGTCAAAGATATTGGCTCCGGTAACTTCGGAGTTGCAAGGTTAATGAGAGACAAGCAGAGTAACGAGCTTGTTGCTGTCAAATATATCGAGCGAGGTGAGAAGATAGATGAAAATGTGAAAAGGGAGATAATTAATCACAGGTCCTTAAGACATCCAAATATCGTCAGATTTAAAGAGGTCATATTAACACCAACCCATTTGGCTATTGTTATGGAATACGCAGCTGGAGGAGAACTCTTTGAGCGTATCTGCAATGCAGGCCGGTTCAGCGAAGACGAGGCAAGGTTTTTCTTCCAGCAACTCATTTCAGGAGTTAGTTACTGTCATGCT…
		7	Protein	280	MDRPAVSGPMDLPIMHDSDRYELVKDIGSGNFGVARLMRDKQSNELVAVKYIERGEKIDENVKREIINHRSLRHPNIVRFKEVILTPTHLAIVMEYAAGGELFERICNAGRFSEDEARFFFQQLISGVSYCHAMQVCHRDLKLENTLLDGSPAPRLKICDFGYSKSSVLHSQPKSTVGTPAYIAPEVLLKKEYDGKLADVWSCGVTLYVMLVGAYPFEDPDEPKNFKKTIHVSLYFHVLLAKQCFLLYIAKHHVLFRKMCSSENLECSVRNSRLCSHIS*
BnSnRK2.6	chrA04g001544.t1	9	CDS	1026	ATGGAGAAGTATGAGATGGTGAAGGATTTAGGATTTGGTAATTTCGGATTGGCTCGGCTTATGCGTAATAAAAAAACAAACGAGCTTGTGGCTGTCAAATTCATAGATAGAGGATACAAGATAGACGAGAACGTTGCAAGAGAAATCGTCAATCATGGATCTCTCAATCATCCCAACATTGTTCGGTTTAAAGAGGTTGTCTTAACTCCGACACATCTTGGAATTGTAATGGAGTATGCAGCTGGAGGAGAACTGTTCGATCGGATATCAAGCGCAGGACGATTCAGCGAAGCTGAGGCCAGATATTTCTTTCAACAACTCATTTGCGGAGTGTATTACTTACATGCAATGCAAATATGCCACAGAGATCTGAAATTAGAAAATATTTTGCTTGATGGA…
		9	Protein	342	MEKYEMVKDLGFGNFGLARLMRNKKTNELVAVKFIDRGYKIDENVAREIVNHGSLNHPNIVRFKEVVLTPTHLGIVMEYAAGGELFDRISSAGRFSEAEARYFFQQLICGVYYLHAMQICHRDLKLENILLDGSPAPRLKICDFGYSKSSILHSNPKSTVGTPAYIAPEVFGRSEYDGKSVDVWSCGVALYVMLVGAYPFEDPKDPRNFRKTVQKIMAVKYKIPGYVHISEDCRNLLSRIFVANPSHRITLKGIRSHAWFLKNLPRELKESAQAVYYQRNVNLTNLSPQRVEEIMKILGEASTIPDLSRPLESLEDGEKDDVEEEEEYLDANDEECDDEYP*
BnSnRK2.7	chrA06g000709.t1	9	CDS	954	ATGGAGAAGTACGAAGTGGTGAAAGATATAGGTGCTGGATATATCGAATTGGGTGGACTCATGAGGGTCAAAAACTCCAAAGAACTTGTTGCCATGAAGTTCATCGAGCCTGGCTCAAAGATTGATGAGGACTTGGTAAGAGAGATCATGAAACATAAATCACTTCACCATCCAAATGTTATCCGATCTAAGGAGGTCATGGTGTTGACTCCAACCCATCTTGCCATTGTCATGGGATATGCTGCTCGTGGTGAACTCTATAAACATATAAGGAGAGCTGGAAGATTCAGCGAGGATGATGCGAGATACTTATTCCAACAGCTTATATCAGCTGTTAGCTACTGCCATGCTATGCTCGAAGACACGTTCCTGGATGGAAGTCCCGAACCATGTCTGAAC…
		9	Protein	318	MEKYEVVKDIGAGYIELGGLMRVKNSKELVAMKFIEPGSKIDEDLVREIMKHKSLHHPNVIRSKEVMVLTPTHLAIVMGYAARGELYKHIRRAGRFSEDDARYLFQQLISAVSYCHAMLEDTFLDGSPEPCLNICDFSYSKSVVLQSCPSSKTRTAACIPPEIFSCSEYDGKMADIWSCGVTLYVMLVGARPFEDENDHRNFGKTMQNIKDVQYKIPDDVHISQDCTHLLSLLFIVTPVERISIADIKKHPWFLKNLPSDLTETAQAAYFSKENQSFSLQTAEEIMKIVDDAKTPPPVSLHIGGFGWGEKGIGAERQ*
BnSnRK2.8	chrA06g000710.t1	9	CDS	1065	ATGGAGAAGTACGAGCTGGTGAAAGACATAGGAGCTGGGAATTTCGGAGTCGCGAGGCTCATGAAGGTCAAAGACTCCAAGGAGCTCGTTGCCATGAAGTACATCGAGCGTGGTCCCAAGATTGATGAGAATGTGGCAAGAGAGATCATCAATCACAGATCACTTCGCCATCCTAATATAATCCGCTTTAAGGAGGTTGTGTTGACTCCAACTCATCTTGCCATTGCCATGGAGTATGCTGCTGGTGGTGAACTTTTCGAGCGGATCTGCAGTGCTGGAAGATTCAGTGAGGATGAGGCGAGATACTTCTTCCAGCAGCTTATATCAGGTGTTAGCTATTGCCATGCTATGCAAATATGCCACAGAGATCTGAAGCTCGAGAACACACTCCTAGATGGT…
		9	Protein	355	MEKYELVKDIGAGNFGVARLMKVKDSKELVAMKYIERGPKIDENVAREIINHRSLRHPNIIRFKEVVLTPTHLAIAMEYAAGGELFERICSAGRFSEDEARYFFQQLISGVSYCHAMQICHRDLKLENTLLDGSPAPRLKICDFGYSKSSLLHSRPKSTVGTPAYIAPEVLSRREYDGKMADVWSCGVTLYVMLVGAYPFEDQEDPKNFRKTIQKIMAVQYKIPDYVHISQDCKHLLSRIFVANSLKRITIAEIKKHPWFTKNLPRELTETAQAAYFKKENPTFSAQTAEEIMKIVDDAKTPPPVSRSIGGFGWGGEGDAEEVDEEEVEEEEDDEDEYDKTVKEAHASGEVIIS*
BnSnRK2.9	chrA06g002645.t1	8	CDS	1077	ATGGACAAGTACGAAGTTGTCAAGGACTTGGGAGCTGGGAACTTCGGTGTGGCTCGTCTCCTTAGGCATAAAGAGACTAAGGAGCTTGTTGCTATGAAGTACATCGAGAGAGGTCGCAAGATTGATGAGAATGTGGCGAGAGAGATTATTAATCACAGATCACTTAGGCATCCTAATATCATCCGATTCAAGGAGGTGGTTCTGACTCCAACTCATCTTGCTATTGTAATGGAGTATGCTTCTGGAGGAGAGCTCTTTGAAAGAATCTGTAATGCTGGTAGATTCAGTGAAGCTGAGGCTAGATACTTCTTTCAGCAGCTGATTTGTGGAGTGGATTACTGTCATTCCCTGCAAATATGTCATAGAGATCTGAAGCTTGAGAACACTCTGCTCGATGGA…
		8	Protein	359	MDKYEVVKDLGAGNFGVARLLRHKETKELVAMKYIERGRKIDENVAREIINHRSLRHPNIIRFKEVVLTPTHLAIVMEYASGGELFERICNAGRFSEAEARYFFQQLICGVDYCHSLQICHRDLKLENTLLDGSPAPLLKICDFGYSKSSLLHSRPKSTVGTPAYIAPEVLSRREYDGKNADVWSCGVTLYVMLVGGYPFEDPDDPRNFRKTIQRIMAVQYKIPDYVHISQECKHLLSRIFVTNPAKRITLKEIKKHPWFLKNLPKELTDSAQAAYYKRDNPSFSLQSVEDIMKIVGEARNPAPSSSAVKGFDEDDEDVEEEVDEDEEEEEDEEEEEEEDEYEKHVKEAHKSQESSKA*
BnSnRK2.10	chrA07g001534.t2	6	CDS	804	ATGGAATATGCTTCTGGTGGTGAGCTTTATGAGCGCATTTGCAATGCTGGACGGTTTAGCGAGGATGAGGCTCGATTCTTCTTTCAGCAGCTTATATCTGGAGTCAGCTATTGTCATGCCATGCAAATTTGCCATCGCGACCTGAAGCTGGAGAACACATTGTTGGATGGAAGTCCTGCACCTCGCTTAAAAATTTGTGATTTTGGTTACTCAAAGTCTTCTGTTCTTCACTCGCAACCAAAGTCAACTGTTGGCACTCCTGCTTACATTGCACCAGAGGTACTACTTCGTCAGGAATATGATGGCAAGATTGCAGATGTATGGTCGTGTGGTGTAACCTTATACGTCATGTTGGTTGGAGCTTATCCATTCGAAGATCCAGATGAGCCTAGAGACTAT…
		6	Protein	268	MEYASGGELYERICNAGRFSEDEARFFFQQLISGVSYCHAMQICHRDLKLENTLLDGSPAPRLKICDFGYSKSSVLHSQPKSTVGTPAYIAPEVLLRQEYDGKIADVWSCGVTLYVMLVGAYPFEDPDEPRDYRKTIQRILSVKYAIPEDVRISPECCHLISRIFVADPATRISIPEIKNHAWFLKNLPADLIEESNTGSQFQEPEQPMQSLDTIMQIISEATIPAVRNRCLDDFMTDNLDLDDDMDDFDSESEIDIDSSGEIVYAL*
BnSnRK2.11	chrA07g002337.t1	6	CDS	846	ATGGAGAGGTATGATATAGTGAAGGATATTGGGTCTGGTAATTTCGGAGTGGCTAAGCTTGTTCGTGACAAAGTTTCTAAAGAGCTTTTCGCTATTAAGTTCATCGAGAGAGGCCATAAGATTGATGAACATGTTCAAAGAGAAATCATGAACCATAGGTCACTCAACCATCCCAACATAATAAGATTCAAGGAGGTTCTGTTGACGGCAACACATTTGGCTATAGTAATGGAATATGCCGCCGGAGGAGAACTCTTTGAAAGAATCTGTAGTGCCGGTAGATTTGGCGAAGATGAGGCAAGGTTTTTCTTCCAGCAGCTAATCTCAGGAGTTAGTTACTGTCATAGTCTTCAAATTTGCCATAGAGATCTAAAGCTAGAGAACACGCTATTAGATGGA…
		6	Protein	282	MERYDIVKDIGSGNFGVAKLVRDKVSKELFAIKFIERGHKIDEHVQREIMNHRSLNHPNIIRFKEVLLTATHLAIVMEYAAGGELFERICSAGRFGEDEARFFFQQLISGVSYCHSLQICHRDLKLENTLLDGSTAPRVKICDFGYSKSGVLHSQPKTTVGTPAYIAPEVLSKREYDGKIADVWSCGVTLYVMLVGAYPFEDPSDPKDFRKTIGRILRSQYSIPDYVRVSDLCKHLLSRIFVANPEKRITMEEIKNHSWFLKNLPVDMSEGSSRTVFKLMK*
BnSnRK2.12	chrA08g002974.t1	9	CDS	1065	ATGGACAAGTACGAGCTGGTGAAGGACATAGGCGCGGGGAATTTCGGAGTGGCGAGGCTCATGAAGGTTAAAAACTCCAAGGAGCTTGTTGCCATGAAGTACATCGAGCGTGGTCCCAAGATCGATGAGAACGTGGCGAGAGAGATCATAAATCACAGATCACTTCGCCATCCTAACATCATCCGCTTTAAAGAGGTTGTGTTGACTCCGACTCATCTTGCTATTGCCATGGAGTATGCTGCTGGTGGTGAACTTTTCGAGCGTATTTGCAGTGCTGGAAGATTCAGTGAAGATGAGGCGAGATACTTCTTCCAGCAGCTTATATCAGGTGTTAGCTATTGCCATGCTATGCAAATATGCCATAGAGATCTGAAGCTCGAGAATACACTCCTTGATGGA…
		9	Protein	355	MDKYELVKDIGAGNFGVARLMKVKNSKELVAMKYIERGPKIDENVAREIINHRSLRHPNIIRFKEVVLTPTHLAIAMEYAAGGELFERICSAGRFSEDEARYFFQQLISGVSYCHAMQICHRDLKLENTLLDGSPAPRLKICDFGYSKSSLLHSRPKSTVGTPAYIAPEVLSRREYDGKMADVWSCGVTLYVMLVGAYPFEDQEDPKNFRKTIQKIMAVQYKIPDYVHISQDCKHLLSRIFVANSLQRITIAEIKKHPWFMKNLPRELTETAQAAYFRKENPTFSLQTTEEIMKIVDDAKTPPPVSRSIGGFGWGDEEGKEEEEVDEEEVVEDEEDEYDKTVKQVHASGEVKIT*
BnSnRK2.13	chrA09g006013.t2	9	CDS	1074	ATGGAGAAGTACGAGCTGGTGAAAGACATAGGCGCTGGGAATTTCGGAGTGGCGAGGCTCATGAAGGTTAAAAACTCTAAAGAGCTCGTTGCCATGAAGTACATCGAGCGTGGTCCTAAGATTGATGAGAATGTGGCAAGAGAGATCATTAATCATAGATCACTTCGCCATCCTAATATTATCCGATTTAAGGAGGTTGTGTTGACTCCAACTCATCTTGCTATTGCCATGGAGTATGCTGCTGGTGGCGAACTTTTCGAGCGTATTTGCAGTGCTGGAAGATTCAGTGAGGATGAGGCGAGATACTTCTTCCAGCAGCTTATATCAGGTGTTAGCTATTGCCATGCTATGCAAATATGCCATAGAGATCTGAAGCTCGAGAATACACTCCTGGATGGA…
		9	Protein	358	MEKYELVKDIGAGNFGVARLMKVKNSKELVAMKYIERGPKIDENVAREIINHRSLRHPNIIRFKEVVLTPTHLAIAMEYAAGGELFERICSAGRFSEDEARYFFQQLISGVSYCHAMQICHRDLKLENTLLDGSPAPRLKICDFGYSKSSLLHSRPKSTVGTPAYIAPEVLSRREYDGKMADVWSCGVTLYVMLVGAYPFEDQEDPKNFRKTIQKIMAVQYKIPDYVHISQDCKHLLSRIFVANSLKRITIAEIKKHPWFLKNLPRELTETAQAAYFKKENPTFSPQTAEEIMKIVDDAKTPPPVSRSIGGFGWGGKGDTEEEEEVDEEEVVEEEEDEDEYDKSVKEAHASGDVRIS*
BnSnRK2.14	chrA10g002712.t1	9	CDS	1095	ATGGATAAGTATGAGGTTGTGAAGGATCTGGGAACTGGGAACTTCGGTGTGGCTCGCCTTCTAAGGCATAAGGACACCAAAGAGCTTGTCGCCATGAAGTACATCGAGAGAGGCCGAAAGATAGATGAGAACGTGGCTAGAGAGATTATCAATCACAGATCACTTAAGCATCCTAATATCATCCGCTTCAAGGAGGTGATTCTGACCCCTACTCATCTTGCCATTGTGATGGAGTATGCTTCTGGAGGAGAGCTCTTTGAGAGAATCTGCACTGCCGGTAGATTCAGTGAAGCTGAGGCTAGGTACTTCTTTCAACAACTGATCTGTGGGGTCGACTACTGCCACTCCTTGCAAATATGCCACAGAGATCTGAAACTTGAGAACACACTGCTTGATGGT…
		9	Protein	365	MDKYEVVKDLGTGNFGVARLLRHKDTKELVAMKYIERGRKIDENVAREIINHRSLKHPNIIRFKEVILTPTHLAIVMEYASGGELFERICTAGRFSEAEARYFFQQLICGVDYCHSLQICHRDLKLENTLLDGSPAPLLKICDFGYSKSSILHSRPKSTVGTPAYIAPEVLSRREYDGKHADVWSCGVTLYVMLVGAYPFEDPNDPKNFRKTIQRIMAIQYKIPDYVHISQECKHLLSRIFVTNPAKRITLKEIKNHPWYLKNLPKELLESAQAVYYKRDNTSYSLQSVEDIMKIVGEARNPASSSSISKSLGSGAGEEEEEEDVEAEVEEEVEEEEEEDEYEKHVKEAHSSIQEPHEALKEKK*
BnSnRK2.15	chrC01g000104.t1	9	CDS	1044	ATGGAAAGGTACGACATATTGAGAGATCTTGGCTCCGGCAACTTTGGAGTTGCAAAGCTCGTCAGAGAGAAAGCCAACGGAAAGTTTTACGCCGTTAAGTACATCGAAAGAGGCCTTAAGATTGATGAACATGTACAGAGAGAGATCATAAATCATAGAGACTTGAAGCATCCCAATATCATCAGATTCAAAGAGGTTTTTGTAACACCAACACATCTTGCCATAGTAATGGAGTATGCAGCAGGCGGTGAACTTTTTGAAAGAATTTGCAGTGCCGGTAGATTCAGCGAAGACGAAGCAAGGTACTATTTCAAACAACTTATCTCGGGAGTTAGCTATTGTCACGCTATGCAAATATGTCACAGAGACCTTAAGCTCGAGAATACACTTTTAGATGGG…
		9	Protein	348	MERYDILRDLGSGNFGVAKLVREKANGKFYAVKYIERGLKIDEHVQREIINHRDLKHPNIIRFKEVFVTPTHLAIVMEYAAGGELFERICSAGRFSEDEARYYFKQLISGVSYCHAMQICHRDLKLENTLLDGSPSSQLKICDFGYSKSSVLHSQPKSTVGTPAYVAPEVLSRKEYNGKIADVWSCGVTLYVMLVGAYPFEDPDDPRNIRKTIQRILSVHYTIPDYVRISSECKHLLSRIFVADPDKRITVPEIEEHSWFLKNPGPVLADKNIVEEEEEEENCGQSVEEIVKIIEEARKDVNGKNDNGGLGLIDGSLIDLDDIDDADIYDEVDDDDEEKNGDFVCAL*
BnSnRK2.16	chrC01g000440.t1	10	CDS	1089	ATGGATCGACCAGCAGTGAGTGGGCCAATGGATTTGCCGATCATGCACGACAGCGACAGGTACGAGCTCGTTAAAGATATTGGCTCCGGTAATTTCGGAGTTGCAAGATTGATGAGAGACAAGCTAAGTAACGAGCTTGTTGCTGTCAAATACATCGAGAGAGGTGAGAAGATAGATGAAAATGTAAAAAGGGAGATAATTAACCACAGGTCCTTAAGACATCCCAATATCGTAAGATTCAAAGAGGTCGTATTAGCACCAACACATTTGGCCATTGTTATGGAATATGCAGCTGGAGGAGAACTCTTTGAGCGTATATGCAGTGCAGGCCGTTTCAGTGAAGACGAGGCGAGGTTTTTCTTCCAGCAACTCATTTCAGGAGTTAGTTACTGTCATGCT…
		10	Protein	363	MDRPAVSGPMDLPIMHDSDRYELVKDIGSGNFGVARLMRDKLSNELVAVKYIERGEKIDENVKREIINHRSLRHPNIVRFKEVVLAPTHLAIVMEYAAGGELFERICSAGRFSEDEARFFFQQLISGVSYCHAMQVCHRDLKLENTLLDGSPAPRLKICDFGYSKSSVLHSQPKSTVGTPAYIAPEVLLKKEYDGKVADVWSCGVTLYVMLVGAYPFEDPEEPKNFRKTIHRILNVQYAIPDYVHISPECRHLISRIFVADPAKRISIPEIRNHEWFLKNLPADIMNDDTMNSQFDESDQPGQSIEEIMQIIAEATVPPAGTQSLNHYRTGSMDIDEEMEEDLESDLDDLDIDSSGEIVYAM*
BnSnRK2.17	chrC01g003280.t1	13	CDS	1755	ATGGAGAAGTACGAGCTTGTTAAAGACATAGGTTCTGGGAACTTTGGAGTGGCGAGGCTGATGAGGGTCAAAGACTCCAAGGAACTTGTTGCCATGAAGTACATCGAGCGTGGCCCTAAGATCGATGAGAACGTGGCTAGAGAGATTATTAACCACAGATCACTTCGCCATCCCAATATTATCCGGTTTAAGGAGGTGGTTTTGACTCCAACGCACATAGCTATTGTCATGGAATATGCTGCTGGAGGCGAGCTATTTGAGCGTATATGCAGCGCTGGAAGATTCAGTGAAGATGAGGCAAGATACTTTTTCCAGCAGCTTATATCAGGAGTCAGCTACTGCCATGCTATGCAAATATGCCACAGAGATCTGAAGCTCGAAAATACTCTCTTGGATGGA…
		13	Protein	585	MEKYELVKDIGSGNFGVARLMRVKDSKELVAMKYIERGPKIDENVAREIINHRSLRHPNIIRFKEVVLTPTHIAIVMEYAAGGELFERICSAGRFSEDEARYFFQQLISGVSYCHAMQICHRDLKLENTLLDGSPAPRLKICDFGYSKSSLLHSRPKSTVGTPAYIAPEVLSRREYDGKMADVWSCGVTLYVMLVGAYPFEDPEDPKNFRKTMQRILAVQYKIPDYVHISQDCKHILSHIFVANPLKRITIAEIKKHPWFLKNLPRELTEIAQAAYYRKENPTFSLQSVEEIMKIVEEAKTPPPVSRSIGAFGWGGEEDAEEVSEEVVEEDEEDEYDKTVKQVSLVVFAFGSPVKSAVEETDRGYVNLEIWLPKVRHHLAQISSFLYSHSSNPLLKSNP…
BnSnRK2.18	chrC03g000427.t1	9	CDS	1089	ATGGACAAGTACGAGGTTGTGAAGGATCTGGGAACTGGAAACTTCGGTGTGGCTCGCCTTCTAAAGCACAAGGAGACTAAAGAGCTTGTTGCCATGAAATACATCGAGAGAGGCCGAAAGATAGATGAGAACGTGGCTAGAGAGATTATCAATCACAGATCACTTAAGCATCCTAATATCATCCGCTTCAAGGAGGTGATGCTGACACCTACTCATCTTGCCATTGTGATGGAGTATGCTTCTGGAGGAGAGCTCTTTGATCGAATCTGCACTGCTGGTAGATTCAGTGAAGCTGAGGCTAGGTACTTCTTTCAACAGCTGATTTGTGGCGTCGACTACTGCCACTCCTTGCAAATATGCCACAGAGATCTGAAGCTTGAAAACACACTGCTTGATGGG…
		9	Protein	363	MDKYEVVKDLGTGNFGVARLLKHKETKELVAMKYIERGRKIDENVAREIINHRSLKHPNIIRFKEVMLTPTHLAIVMEYASGGELFDRICTAGRFSEAEARYFFQQLICGVDYCHSLQICHRDLKLENTLLDGSPAPLLKICDFGYSKSSILHSRPKSTVGTPAYIAPEVLSRREYDGKHADVWSCGVTLYVMLVGAYPFEDPNDPKNFRKTIQRIMAIQYKIPDYVHISQECKHLLSRIFVTNPAKRITLKEIKNHPWYLKNLPKELVESAQAVYYKRDNTSYSLQSIEDIMKTVGEARNPASSSSVSKSLGSGTAEEEDEDDEEDVEAEMEEDEEDEYEKHVKEAHSSCQEPDKAQEERK*
BnSnRK2.19	chrC03g005718.t1	8	CDS	1059	ATGGACAAGTACGAAGTTGTCAAGGACTTGGGAGCTGGAAACTTCGGTGTGGCTCGTCTCCTTAGGCATAAAGAGACTAAGGATCTTGTCGCGATGAAGTACATCGAGAGAGGTCGCAAGATTGATGAGAATGTGGCGAGAGAGATTATTAATCACAGATCACTTAGGCATCCTAACATCATCCGATTCAAGGAGGTGGTTCTGACTCCAACTCATCTTGCTATTGTAATGGAGTATGCTTCTGGAGGAGAGCTCTTTGAACGAATCTGTAATGCTGGTAGATTCAGTGAAGCTGAGGCTAGATACTTCTTTCAGCAGCTGATTTGTGGAGTGGATTACTGTCATTCCCTGCAAATATGTCATAGAGATCTGAAGCTTGAGAACACTCTGCTCGATGGT…
		8	Protein	353	MDKYEVVKDLGAGNFGVARLLRHKETKDLVAMKYIERGRKIDENVAREIINHRSLRHPNIIRFKEVVLTPTHLAIVMEYASGGELFERICNAGRFSEAEARYFFQQLICGVDYCHSLQICHRDLKLENTLLDGSPAPLLKICDFGYSKSSLLHSRPKSTVGTPAYIAPEVLSRREYDGKNADVWSCGVTLYVMLVGGYPFEDPDDPRNFRKTIQRIMAVQYKIPDYVHISQECKHLLSRIFVTNPAKRITLKEIKKHPWFLKNLPKELTDSAQAAYYKRDNPSFSLQSVEDIMKIVGEARNPAPSSSAVKGFDEDDEDEVEEEEEEEDEEEEEDEYEKHVKEAHKSQESSKA*
BnSnRK2.20	chrC04g002262.t2	6	CDS	804	ATGGAATATGCTTCTGGTGGTGAACTTTATGAGCGGATTTGCAATGCTGGACGGTTTAGCGAGGATGAGGCTCGATTCTTCTTTCAGCAGCTTATATCTGGAGTCAGCTATTGTCATGCCATGCAAATTTGCCATCGTGACCTGAAGTTGGAGAATACATTATTGGACGGAAGTCCTGCACCTCGCTTGAAAATATGTGATTTTGGATACTCAAAGTCTTCTGTTCTTCACTCGCAACCAAAATCAACTGTTGGCACTCCTGCTTACATTGCACCAGAGGTGCTACTTCGTCAAGAATATGATGGCAAGATTGCAGATGTATGGTCGTGTGGTGTAACCTTATACGTCATGTTGGTTGGAGCTTATCCATTCGAAGATCCAGACGAGCCTAGAGACTAT…
		6	Protein	268	MEYASGGELYERICNAGRFSEDEARFFFQQLISGVSYCHAMQICHRDLKLENTLLDGSPAPRLKICDFGYSKSSVLHSQPKSTVGTPAYIAPEVLLRQEYDGKIADVWSCGVTLYVMLVGAYPFEDPDEPRDYRKTIQRILSVKYAIPEDVRISPECCHLISRIFVADPATRISIPEIKNHAWFLKNLPADLIEESNTGSQFQEPEQPMQSLDAIMQIISEATIPAVRNRCLDDFMTDNLDLDDDMDDFDSESEIDIDSSGEIVYAL*
BnSnRK2.21	chrC05g000882.t1	7	CDS	957	ATGCTGCTGGTGGTGAACTTTTCGAGCGTATCTGCGGCTGTCTCTTATACACATCTAGATGTGTATAAGAGACAGGTGTTGACTCCGACTCATCTTGCTATTGCCATGGAGTATGCTGCTGGTGGTGAACTTTTCGAGCGTATCTGCGGTGCTGGGAGATTCAGTGAGGATGAGGCGAGGTACTTCTTCCAGCAGCTTATATCAGGTGTTAGCTATTGCCATGCTATGCAAATATGCCATAGAGATCTGAAGCTCGAGAATACACTCCTGGATGGAAGTCCTGCTCCACGTCTCAAAATCTGTGATTTTGGTTATTCCAAGTCCTCTCTACTGCACTCGAGGCCCAAATCAACTGTTGGAACTCCAGCATATATTGCACCTGAGGTCCTTTCTCGGAGA…
		7	Protein	319	MLLVVNFSSVSAAVSYTHLDVYKRQVLTPTHLAIAMEYAAGGELFERICGAGRFSEDEARYFFQQLISGVSYCHAMQICHRDLKLENTLLDGSPAPRLKICDFGYSKSSLLHSRPKSTVGTPAYIAPEVLSRREYDGKMADVWSCGVTLYVMLVGAYPFEDQEDPKNFRKTIQKIMAVQYKIPDYVHISQDCKHLLSRIFVANSLKRITIAEIKKHPWFTKNLPRELTETAQAAYFKKENPTFSAQTAEEIMKIVDDAKTPPPVSRSIGGFGWGGEGDLEGKEEEEVDEEEVEEDEDEEDEYDKTVKEVHASGEVRIS*
BnSnRK2.22	chrC06g002615.t1	6	CDS	1029	ATGGAGAGGTATGATATAGTGAAGGATATTGGGTCTGGTAATTTCGGAGTGGCTAAGCTTGTTCGTGACAAAGTTTCTAAAGAGCTTTTCGCTATTAAGTTCATCGAGAGAGGCCATAAGATTGATGAACATGTTAAAAGAGAAATCATGAACCATAGGTCACTCAACCATCCCAACATAATAAGATTCAAGGAGGTTCTGTTGACGGCAACACATTTGGCTATAGTAATGGAATATGCCGCCGGAGGAGAACTCTTTGAAAGAATCTGTAGTGCCGGTAGATTCGGCGAAGATGAGGCAAGGTTTTTCTTCCAGCAGCTAATCTCAGGAGTTAGTTACTGTCATAGTCTTCACATTTGCCATAGAGATCTAAAGCTAGAGAACACGCTATTAGATGGA…
		6	Protein	343	MERYDIVKDIGSGNFGVAKLVRDKVSKELFAIKFIERGHKIDEHVKREIMNHRSLNHPNIIRFKEVLLTATHLAIVMEYAAGGELFERICSAGRFGEDEARFFFQQLISGVSYCHSLHICHRDLKLENTLLDGSTAPRVKICDFGYSKSGVLHSQPKTTVGTPAYIAPEVLSKREYDGKIADVWSCGVTLYVMLVGAYPFEDPSDPKDFRKTIGRILRSQYSIPDYVRVSDLCKHLLSRIFVANPEKRITMEEIKNHSWFLKNLPVDMSEGSSRSNNPSQSEEEIVWIIEEARKAITGASGLSGAGGSGDSGSGAMGSSMDLDDLDVDYDDDIETGDFVCTL*
BnSnRK2.23	chrC06g004487.t1	6	CDS	972	ATGGAGAGGTATGATATAGTGAAGGATATAAGGTCTGGTAACTTCGGAGTAGCGAAGCTGGTCCGTGACAAGTTTTCAAAAGAGCTTTTCGCTGGTAAGTTCATTGAGAGAGGTCAAAAGATTGATGAACATGTACAAAGAGAGATCATGAACCATAGGTCACTCAACCATCCCAATATAATAAGATTCAAGGAGGTATTATTGACGGCAACACATTTGGCTATAGTAATGGAATACGCCGCCGGAGGAGAACTCTTTGAAAGAATCGGCAGCTCCGGAAGATTCAGTGAAGACGAGGCAAGGTTTTTCTTTCAGCAACTGATCTCAGGAGCTAGTTACTGTCATAGTCTTCAAATTTGCCATAGAGATCTAAAGCTAGAGAACACACTCTTGGATGGA…
		6	Protein	324	MERYDIVKDIRSGNFGVAKLVRDKFSKELFAGKFIERGQKIDEHVQREIMNHRSLNHPNIIRFKEVLLTATHLAIVMEYAAGGELFERIGSSGRFSEDEARFFFQQLISGASYCHSLQICHRDLKLENTLLDGSAAPRVKICDFGYSKSGVLHSQPKTTVGTPAYIAPEVLSTREYDGKVADVWSCGVTLYVMLVGAYPFEDPCDPKDFRKTIGRILRAHYSVPDYVSDECKHLLSRIFIANPEKNLPVEMSERSLRMNDQPSQTEEEIVWIIHEARKQITGGSGLSGAGGSGGSSGGAVGSSMDLDDLDIDYDDIDTGDFVL*
BnSnRK2.24	chrC07g004034.t1	13	CDS	1374	ATGGATCCGACGGCGGCGGCGGTGATGCCGATTGATTTGCCGATCATACACGAGAGCGATCGACAGCTACCAGTACCACTACCCTCTCTCTCACAATCAATCAATCTAGGAGGAGACGACGAGCTCCTTTGTAACTCTATCGGTCATGAGACGAGCTACCCCGAAGTTGCCAGTCCCGATATCTCTCACGAAGTCGTACCGCTACAGCTACCAGTACCACTACCCTCTCTCTCACAATCAATCAATCTAGGAGGAGACGACGAGCTCCTTTGTAACTCTATCGGTCATGAGACGAGCTACCCCGAAGTTGCCAGTCCCGATATCTCTCACGAAGTCGTACCGCTACAGCGGTACGACTTCGTGAGAGATATCGGGACTGGCAACTTCGGGGTAGCTCGT…
		13	Protein	458	MDPTAAAVMPIDLPIIHESDRQLPVPLPSLSQSINLGGDDELLCNSIGHETSYPEVASPDISHEVVPLQLPVPLPSLSQSINLGGDDELLCNSIGHETSYPEVASPDISHEVVPLQRYDFVRDIGTGNFGVARLMTDRVTKELVAVKYIERGDKIDENVQREIINHRSLRHPNIVRFKEVILTPSHLAIVMEYASGGELYDRICNAGRFSEDEARFFFQQLISGVNYCHAMQICHRDLKLENTLLDGSPAPRLKICDFGYSKSSVLHSQPKSTVGTPAYIAPEILLRQEYDGKMADVWSCGVTLYVMLVGAYPFEDPAEPRDYRKTIQRILSVTYSIPEDLNLSPGCRQLISRIFVADPATRISIPEIKSHEWFLKNLPGDLMDENRMSSQFQEPEQPM…
BnSnRK2.25	chrC07g005303.t1	10	CDS	1089	ATGGATCGACCAGCAGTGAGTGGACCAATGGATTTGCCGATCATGCACGATAGCGATAGGTACGAGCTCGTCAAAGATATTGGCTCCGGTAACTTCGGAGTTGCGAGGTTAATGAGAGACAAGCAGAGTAACGAGCTTGTTGCTGTCAAATATATCGAGCGAGGTGAGAAGATAGATGAAAATGTGAAAAGGGAGATAATTAATCATAGGTCCTTAAGACATCCAAATATCGTCAGATTTAAAGAGGTCATATTAACACCAACCCATTTGGCCATTGTTATGGAATATGCAGCTGGAGGAGAACTCTTTGAGCGTATCTGCAATGCAGGACGGTTCAGCGAAGACGAGGCAAGGTTTTTCTTCCAGCAACTCATTTCAGGAGTTAGTTACTGTCATGCT…
		10	Protein	363	MDRPAVSGPMDLPIMHDSDRYELVKDIGSGNFGVARLMRDKQSNELVAVKYIERGEKIDENVKREIINHRSLRHPNIVRFKEVILTPTHLAIVMEYAAGGELFERICNAGRFSEDEARFFFQQLISGVSYCHAMQVCHRDLKLENTLLDGSPAPRLKICDFGYSKSSVLHSQPKSTVGTPAYIAPEVLLKKEYDGKLADVWSCGVTLYVMLVGAYPFEDPDEPKNFKKTIHRILNVQYAIPDYVHISPECQHLISRIFVADSAKRISIPEIRNHEWFLKNLPADIMNDNVMNSQFDESDQPGQSIEEIMQIVAEATVPPAGTQSLNQYLTGSLDLEDDMDEDLESDLDDLDIDSSGEIVYAM*
BnSnRK2.26	chrC08g001993.t1	9	CDS	1008	ATGGAACTAGGGTTGTTGGTTAAGATGGAGAAGTACGAGCTGGTGAAGGACATAGGCGCGGGGAATTTCGGAGTGGCGAGGCTCATGAAGGTTAAAAACTCAGAGGAGCTTGTTGCCATGAAGTACATCGAGCGTGGTCCCAAGGTGGTGTTGACTCCGACTCATCTTGCCATTGCCATGGAATATGCTGCTGGTGGTGAACTATTTGAGCGTATCTGCAGTGCTGGAAGATTCAGTGAAGATGAGGCGAGATACTTCTTCCAGCAGCATATATCAGGTGTTAGCTATTGCCATGCTATGCAAATATGCCATAGATATCTGAAGCTGGAGAATACACTACTTGATGGAAGTCCTGCTTCACGTCTCAAAATCAGTGACTTTGGTTATTCCAAGTCCTCT…
		9	Protein	336	MELGLLVKMEKYELVKDIGAGNFGVARLMKVKNSEELVAMKYIERGPKVVLTPTHLAIAMEYAAGGELFERICSAGRFSEDEARYFFQQHISGVSYCHAMQICHRYLKLENTLLDGSPASRLKISDFGYSKSSLLHSRPKVLSRREYDGKMADVWSCGVTLYVMLVGAYPFEDQEDPKNFRKTIQLGLFAQMCDLVHTENHGCSVQDPELRPHLTGLQTSPIPSNSLKRINIAEIKKHPWFVKNLPRELTETAQAAYFRKENPTFSLQTAEEIMKILDDAKTPPHVSRSIGGFGWGDEEGKEDEEVDEEEVVEDEEDEYDKTVKQVHASGEVKIT*
BnSnRK2.27	chrC08g001994.t1	8	CDS	1083	atggaactagggttgttggttaagatggagaagtacgagctggtgaaggacataggcgcggggaatttcggagtggcgaggctcatgaaggttaaaaactcagaggagcttgttgccatgaagtacatcgagcgtggtcccaaggtggtgttgactccgactcatcttgccattgccatggaatatgctgctggtggtgaactatttgagcgtatctgcagtgctggaagattcagtgaagatgaggtttggcttttgctactgggattagttctttcagacggatacttcttccagcagcatatatcaggtgttagctattgccatgctatgcaaatatgccatagatatctgaagctggagaatacactacttgatggaagtcctgcttcacgtctc…
		8	Protein	361	MELGLLVKMEKYELVKDIGAGNFGVARLMKVKNSEELVAMKYIERGPKVVLTPTHLAIAMEYAAGGELFERICSAGRFSEDEVWLLLLGLVLSDGYFFQQHISGVSYCHAMQICHRYLKLENTLLDGSPASRLKISDFVPLYSTPGPKSTVGTPAYIAHEVLSRREYDGKMADVWSCGVTLYVMLVGAYPFEDQEDPKNFRKTIQLGLFAQMCDLVHTENHGCSVQDPELRPHLTGLQTSPIPSNSLKRITIAEIKKHPWFVKNLPRELTETAQAAYFRKENPTFSLQTAEEIMKILDDAKTPPHVSRSIGGFGWGDEEGKEDEEVDEEEVVEDEEDEYDKTVKQVHASGEVKSLDFSLC*
BnSnRK2.28	chrC08g005081.t4	9	CDS	1065	ATGGAGAAGTACGAGCTGGTGAAAGACATAGGCGCTGGGAATTTCGGAGTGGCGAGGCTCATGAAGGTCAAAAACTCTAAAGAGCTTGTTGCCATGAAGTACATCGAGCGTGGTCCCAAGATTGATGAGAATGTGGCAAGAGAGATCATTAATCACAGATCGCTTCGTCATCCTAATATTATCCGTTTTAAGGAGGTTGTGTTGACTCCAACTCATCTTGCTATTGCCATGGAATATGCTGCTGGTGGTGAATTATTCGAGCGTATATGCAGTGCTGGAAGATTCAGTGAGGATGAGGCGAGATACTTCTTTCAGCAGCTTATATCAGGTGTTAGCTATTGCCATGCTATGCAAATATGCCATAGAGATCTGAAGCTCGAGAACACACTCCTGGATGGA…
		9	Protein	355	MEKYELVKDIGAGNFGVARLMKVKNSKELVAMKYIERGPKIDENVAREIINHRSLRHPNIIRFKEVVLTPTHLAIAMEYAAGGELFERICSAGRFSEDEARYFFQQLISGVSYCHAMQICHRDLKLENTLLDGSPAPRLKICDFGYSKSSLLHSRPKSTVGTPAYIAPEVLSRREYDGKMADVWSCGVTLYVMLVGAYPFEDQEDPKNFRKTIQKIMAVQYKIPDYVHISQDCKHLLSRIFVANSLKRITIAEIKKHPWFLKNLPRELTETAQAAYFKKENPTFSPQTAEEIMKIVDDAKTPPPVSRSIGGFGWGGKGDGEEEEVDEEEVVEEEEDEEDEYDKTVKEAHASGEV*
BnSnRK2.29	chrC09g006007.t1	9	CDS	1095	ATGGATAAGTATGAGGTTGTGAAGGATCTGGGGACTGGGAACTTCGGTGTGGCTCGCCTTCTTAGGCACAAGGAAACCAAAGAGCTTGTCGCCATGAAGTACATCGAGAGAGGCCGAAAGATAGATGAGAACGTGGCTAGAGAGATTATCAATCACAGATCACTTAAGCATCCTAATATCATCCGCTTCAAGGAGGTGATTCTGACACCTACTCATCTTGCCATTGTGATGGAGTATGCTTCTGGTGGAGAGCTCTTTGAGAGAATCTGTACTGCCGGTAGATTCAGTGAAGCTGAGGCTAGGTACTTCTTTCAGCAGCTGATTTGTGGGGTTGACTACTGCCACTCCTTGCAAATATGCCACAGAGATCTGAAGCTTGAGAACACATTGCTTGATGGT…
		9	Protein	365	MDKYEVVKDLGTGNFGVARLLRHKETKELVAMKYIERGRKIDENVAREIINHRSLKHPNIIRFKEVILTPTHLAIVMEYASGGELFERICTAGRFSEAEARYFFQQLICGVDYCHSLQICHRDLKLENTLLDGSPAPLLKICDFGYSKSSILHSRPKSTVGTPAYIAPEVLSRREYDGKHADVWSCGVTLYVMLVGAYPFEDPNDPKNFRKTIQRIMAIQYKIPDYVHISQECKHLLSRIFVTNPAKRITLKEIKNHPWYLKNLPKELLESAQAVYYKRDNTSYSLQSVEDIMKIVGEARNPASSSSVSKSLGSGVEEEEDVEAEVEVEEEEEEEEEEEDEYEKHVKEAHSSIQEPHEALKEKK*
BnSnRK2.30	Scaffold1093g000003.t1	10	CDS	1089	ATGGATCGACCAGCAGTGAGTGGACCAATGGATTTGCCGATCATGCACGACAGCGATAGGTACGAGCTCGTCAAAGATATTGGCTCCGGTAACTTCGGAGTTGCAAGGTTAATGAGAGACAAGCAGAGTAACGAGCTTGTTGCTGTCAAATATATCGAGCGAGGTGAGAAGATAGATGAAAATGTGAAAAGGGAGATAATTAATCACAGGTCCTTAAGACATCCAAATATCGTCAGATTTAAAGAGGTCATATTAACACCAACCCATTTGGCTATTGTTATGGAATACGCAGCTGGAGGAGAACTCTTTGAGCGTATCTGCAATGCAGGCCGGTTCAGCGAAGACGAGGCAAGGTTTTTCTTCCAGCAACTCATTTCAGGAGTTAGTTACTGTCATGCT…
		10	Protein	363	MDRPAVSGPMDLPIMHDSDRYELVKDIGSGNFGVARLMRDKQSNELVAVKYIERGEKIDENVKREIINHRSLRHPNIVRFKEVILTPTHLAIVMEYAAGGELFERICNAGRFSEDEARFFFQQLISGVSYCHAMQVCHRDLKLENTLLDGSPAPRLKICDFGYSKSSVLHSQPKSTVGTPAYIAPEVLLKKEYDGKLADVWSCGVTLYVMLVGAYPFEDPDEPKNFKKTIHRILNVQYAIPDYVHISPECQHLISRIFVADSAKRISIPEIRNHEWFLKNLPADIMNDNVMNSQFDESDQPGQSIEEIMQIVAEATVPPAGTQSLNQYLTGSLDLEDDMDEDLESDLDDLDIDSSGEIVYAM*
BnSnRK2.31	Scaffold1167g000002.t1	6	CDS	570	ATGGAGCGCAGCTGCGCCGATCGAAGGAGAGCGGAGATCACGAAGGAATCGAAGAACCGTTACAGAAGATGGAGCGCAGCTGCGCCGATCGAAGGAGAGCGGAGATCACGAAGGTACGACATATTGAGAGATCTTGGCTCCGGCAACTTTGGAGTTGCAAAGCTCGTCAGAGAGAAAGCCAACGGAAAGTTTTACGCCGTTAAGTACATCGAAAGAGGCCTTAAGATTGATGAACATGTACAGAGAGAGATCATAAATCATAGAGACTTGAAGCATCCCAATATCATCAGATTCAAAGAGGTTTTTGTAACACCAACACATCTTGCCATAGTAATGGAGTATGCAGCAGGCGGTGAACTTTTTGAAAGAATTTGCAGTGCCGGTAGATTCAGCGAAGAC…
		6	Protein	190	MERSCADRRRAEITKESKNRYRRWSAAAPIEGERRSRRYDILRDLGSGNFGVAKLVREKANGKFYAVKYIERGLKIDEHVQREIINHRDLKHPNIIRFKEVFVTPTHLAIVMEYAAGGELFERICSAGRFSEDEARYYFKQLISGVSYCHSMQICHRDLKLENTLLDGSPSSQLKICDFGYSKVLLHII*
BnSnRK3.1	chrA01g000655.t1	1	CDS	1326	ATGGTCGGAGCAAAACCTATAGAGAATGAATCTGACGGTGGAGCAAGCACGGGTCTTCTCCACGGACGTTACGAGCTAGGCCGTCTTCTAGGCCACGGAACATTCGCTAAAGTGTACCACGCACGTAACGTAACAACTGGCAAAAGCGTGGCGATGAAAGTCGTCGGAAAAGAGAAGGTGGTGAAGGTCGGCATGGTGGACCAGATCAAACGAGAGATCTCAGTGATGAGGATGGTGAAGCATCCGAACATCGTCGAGCTCCACGAGGTGATGGCGAGCAAAACCAAGATCTACTTCGCTATGGAGCTCGTGCGAGGCGGCGAGCTGTTCGCCAAAGTCGCCAAAGGAAGGCTGCGCGAGGACGTGGCGCGCGTGTACTTCCAGCAGCTGATCTCCGCC…
		1	Protein	442	MVGAKPIENESDGGASTGLLHGRYELGRLLGHGTFAKVYHARNVTTGKSVAMKVVGKEKVVKVGMVDQIKREISVMRMVKHPNIVELHEVMASKTKIYFAMELVRGGELFAKVAKGRLREDVARVYFQQLISAVDFCHSRGVYHRDLKPENLLLDEEGNLKVTDFGLSAFTEHLKQDGLLHTTCGTPAYVAPEVILKKGYDGAKADLWSCGVILFVLLAGYLPFQDDNLVNMYRKIYRGDFKCPGWLSSDARRLVTKLLDPNPNTRITIDKVMDSHWFKKSSTRSRNEPVAATPEAEEDVDVSVHKSKEETETLNAFHIIALSEGFDLSPLFEEKKKEEKVEMRFATSRPASSVISSLEEAAKVGNKFDVRKSESRVRMEGKLSGRKGKLAVEAEIFAV…
BnSnRK3.2	chrA01g001451.t6	12	CDS	1284	ATGGTGGTGGTAAGAAAAGTAGGAAAGTATGAGTTAGGCAGAACAATCGGGGAAGGCACCTTCGCCAAAGTCAAGTTCGCTCAGAACACTGAGACCGGCGAGAGCGTCGCCATGAAGATCGTCGATCGCAACACCATCCTCAAACGCAAGATGGTTGATCAGATTAAGAGGGAGATCTCGATCATGAAACTTGTTCGTCATCCTTGTGTTGTTCGTCTCTACGAGGTTCTAGCGAGCCGTACTAAGATTTACATCATCTTGGAGTATATTACTGGTGGTGAACTGTTTGATAAGATTGTTCGTAATGGACGTCTTAGTGAAGCTGAAGCTAGGAAGTACTTTCACCAGCTTATTGATGGAGTTGATTACTGTCATAGTAAAGGGGTTTACCACAGAGAT…
		12	Protein	428	MVVVRKVGKYELGRTIGEGTFAKVKFAQNTETGESVAMKIVDRNTILKRKMVDQIKREISIMKLVRHPCVVRLYEVLASRTKIYIILEYITGGELFDKIVRNGRLSEAEARKYFHQLIDGVDYCHSKGVYHRDLKPENLLLDSQGNLKISDFGLSALPEQGVTILKTTCGTPNYVAPEVLSHKGYNGAVADVWSCGVILYVLMAGYLPFDEMDLPTLYSKIDNADFSCPSYFALGAKALIRRILDPNPETRITIAEIRKDEWFVKDYTPVQVIDYEHVNLDDVYAAFDDPEEQKEAQVGTGDTGPLTLNAFDLIILSQGLNLATLFDRGKDSMKHQTRFISHKPANVVLSSMEVVSQSMGFKTHIRNYKMRVEGLSANKSSHFSVILEVNFSNTLPTLT…
BnSnRK3.3	chrA01g002112.t1	1	CDS	1299	ATGGGCTTTCCATCTCCACCATCACCAGAAAAAGCCCCAGGGACCATTCTGCTCGGTAAATACGAACTCGGTCGCCGATTAGGCAGTGGTAGCTTTGCCAAAGTCCATGTGGCTCGTTCCATCGTTGCCGGCGAACTCGTGGCCGTTAAAATCATCGACAAGAAAAAAACAGTTGATGCCGGTATGGAACCGAGGATTATCCGCGAGATCGAAGCCATGCGCCGCCTCCACAACCACCCCAACGTCCTCAAAATCCACGAAGTCATGGCCACCAAAACCAAAATCTATCTCGTCATGGAACTCGCCGCCGGTGGAGAGCTTTTCACCCGAATCCGCCGTTCCGGCCGCCTTCAAGAATCTGCCGCGCGTAGCTACTTCCAGCAGCTAGCCTCCGCGCTA…
		1	Protein	433	MGFPSPPSPEKAPGTILLGKYELGRRLGSGSFAKVHVARSIVAGELVAVKIIDKKKTVDAGMEPRIIREIEAMRRLHNHPNVLKIHEVMATKTKIYLVMELAAGGELFTRIRRSGRLQESAARSYFQQLASALTFCHREGIAHRDVKPQNLLLDKQGNLKVSDFGLSALPEHRSSTGLLKTSCGTPAYTAPEVIAQKSYDGAKADSWSCGVFLFVLLAGYVPFEDSNVVTMYRKIQRRDYKFPNGISKQARSIIYKLLDPNPETRMSIEAVTETKWFKKSLETSEFKSSVLESDDRLGKLRSDTITAFDLISLSAGLDLSGLFERRKRKETRFTATVTAEGVVEKAKTIGEKLGYRVEKKKEAMALGLGKGRTTVMVEAVELVEGLVVAEVKVVEGEEE…
BnSnRK3.4	chrA01g002113.t1	2	CDS	1473	ATGTTGCCTCCGTCAACATCCCCACGGCAACCATCGTCACATCATATGGACTTACCCACTCCACAATCACCAGATAAATCCCCCGCGACGATTCTCCTCGGCAAATACGAACTCGGTCGCCTTCTCGGCAGCGGTAGCTTTGCCAAAGTCCATGTGGCTCGTTCCATCGAAACCGAACAACTTATGGCCGTCAAAATCATCGACAAGAAGAGAACCGCAACGGCCGGTATGGAACCGATGATAATCCGGGAGATCGAAGCCATGCGCCGCCTCCAACACCATCCTAACGTCCTCACAATCCACGAGGTCATGGCCACTAAAACAAAGATCTATCTCGTCATGGAGCTCGCTGCCGGCGGAGAGATTTACACCAAGATTCGCGATTCTGGCCGCCTCAAG…
		2	Protein	491	MLPPSTSPRQPSSHHMDLPTPQSPDKSPATILLGKYELGRLLGSGSFAKVHVARSIETEQLMAVKIIDKKRTATAGMEPMIIREIEAMRRLQHHPNVLTIHEVMATKTKIYLVMELAAGGEIYTKIRDSGRLKESEARRYFQQLVSALTFCHREGIAHRDVKPQNLLLDKEGNLKVSDFGLSALPEDRRSTGMLHTACGTPAYTAPEVIAHRHYDGAKADSWSCGVFLFVLLAGYVPFNDCHIVLMYRKIQGRDYKFPNWISKPARSIIYKLLDPNPETRMSIEAVSETKWFKKSLKTSEFKPNVLESDERLGPLRSDTITAFDLISLSTEWDLSGLFERRKMKRTRFTARVSVEGVVEKAKAIGEKLGFTVKEKSEARVVALSKGRTTVVVEAVELVE…
BnSnRK3.5	chrA01g002991.t1	1	CDS	1245	ATGGACTCTCTTCCTCAGCCGCAAAACCAGTCATCTCCGGCGAAAATCCTCCTGGGGAAATACGAACTCGGTCGCCGTCTCGGCAGCGGAAGCTTCGCCAAAGTCCATTTGGCTCGCTCCATCGAAACGAACGAGCTCGTCGCCATTAAAATCATTGACAAGAAGAAGACCATCGACTCCAACATGGAGCCGAGAATAATCCGAGAGATCGACGCGATGCGCCGTCTCCGTGACCATCCCAACATCCTCAAGATCCACGAAGTCATGGCTACCAAATCCAAGATCTACATCGTCATGGAACTCGCCTCCGGCGGCGAGCTCTTCTCCAAACTCCTCCGCCGCGGCCGCCTCCCCGAATCCACAGCGCGTCGCTACTTCCAGCAGCTCGCCTCCGCGCTT…
		1	Protein	415	MDSLPQPQNQSSPAKILLGKYELGRRLGSGSFAKVHLARSIETNELVAIKIIDKKKTIDSNMEPRIIREIDAMRRLRDHPNILKIHEVMATKSKIYIVMELASGGELFSKLLRRGRLPESTARRYFQQLASALQFSHRDGVAHRDVKPQNLLLDREGNLKVSDFGLSALPEHLQNGLLHTACGTPAYTAPEVISRRGYDGAKADAWSCGVILFVLLVGEVPFDDSNIASMYRKIQRRDYKFPSWISKQAKSIIYQMLDPNPVTRMGIETVMKTTWFKKSLDASQFNFESEPVLEKSSSITAFDLISLSSGLDLSGLFESKKKRERRFTAKVSAVEVEEKAKAVGERLGYAVRKTKKEVVLGSGRTAIAVEAVELAVGVVVVEVKVVDGEEGDSRWSDLI…
BnSnRK3.6	chrA02g000001.t1	14	CDS	1326	ATGAATCGGCCAAAGGTCCAGCGACGTGTTGGTAAATATGAGGTTGACAAAACCATTGGACAAGGCACTTTCGCTAAAGTGAGGTATGCTAAGAACGCGGAGACAGGAGAATCCGTTGCTCTTAAAATCCTTGATAAACAGAAGCTTCTCAAAAACAACAAGATGTCTGTACAGATAAAGAGAGAAATCTCTACTATGAAGCTGATTAACCATCCAAATGTAGTGCGGCTCTATGAGGTTTTGGCTAGCAAGACAAAGATATACATTGTCCTAGAATTTGCCATGGGTGGAGAGCTTGTTGATAAAATTAGACATGATGGGCGCTTGAAAGAAGATGGAGCACGAAGATATTTTCAGCAGCTTATCAATGCAGTTGATTACTGCCACAGCAGGGGAGTG…
		14	Protein	442	MNRPKVQRRVGKYEVDKTIGQGTFAKVRYAKNAETGESVALKILDKQKLLKNNKMSVQIKREISTMKLINHPNVVRLYEVLASKTKIYIVLEFAMGGELVDKIRHDGRLKEDGARRYFQQLINAVDYCHSRGVYHRDLKPENLLLDGQGNLKISDFGLSALSRQAGGDGLLHTTCGTPNYAAPEVLGDQGYDGATADLWSCGVILFELLSGHLPFEDSNLLTLYNKITAAEYNCPYWLSPGAKNLIVRILDPNPTTRIKVPEILEDAWFKKDYKPAVFEEREEAKLDDVEDVFKDSEEHHVTEKKEEQPTSINAFELISMSRALDLGNFFEGVEGFKRETRFAALGGANELVQKIEAASKPLGFDIQKNNYKMRLENVNAGRKGNLEVATEIFQVSPSL…
BnSnRK3.7	chrA02g000076.t1	1	CDS	1296	ATGGAGGAGAAGCAGAGAGGGGCAGTGTTGGGGAAGTACGAGGTGGGGAAGTTGGTGGGATGTGGGGCGTTCGCGAAGGTGTACAGAGGGAGGGACACGGGGACGGGGCAGAGCGTGGCGATCAAAGTAGTGAGCAAGCAGAGGCTGAACAAGGGAGGCCTTAACGTGAAGAGGGAGATTGCTATCATGCACCGCTTGCGTCACCCCTACATCGTGCGCCTCTCGGAGGTCCTCGCCACCAAATCCAAGATCTTCTTCGTCATGGAACTCGCCAAAGGCGGCGAGCTCTTCGCCAAGGTCTCCAAGGGCAGGTTCTCCGAGGATCTCAGCCGCCGCTACTTCCACCAGCTCATCTCCGCCGTAGGCTACTGCCACTCCCGCGGCGTCTTTCACCGTGAT…
		1	Protein	432	MEEKQRGAVLGKYEVGKLVGCGAFAKVYRGRDTGTGQSVAIKVVSKQRLNKGGLNVKREIAIMHRLRHPYIVRLSEVLATKSKIFFVMELAKGGELFAKVSKGRFSEDLSRRYFHQLISAVGYCHSRGVFHRDLKPENLLLDDKLDLKISDFGLSALTEQIRPDGLLHTLCGTPAYVAPEVLAKKGYDGAKIDVWSCGVILFVLNAGYLPFNDHNLMVMYRKIYKGEFRIPKWTSPDLRRLLTRLLDTNPLSRITIEEIIRDPWFRQGYDDRMSKFHLEDSDMKLPANEMRMNAFHIISGSPGFNLSGLFSGKFDRVERFVSGWAAARVVEKLEEMAAAENLTVASKEAWGMKIQGEGGSFAMVVEINQLTDELVMIEVRQRQRAGGDIWSDTLRPFLV…
BnSnRK3.8	chrA02g000294.t1	1	CDS	1320	ATGGAGAACAAACCAAGTATATTAACCGATAAATACGAGGTTGGAAGATTACTAGGTCAAGGTCACTTTGCCAAGGTATATTACGGAAGAAGCATCCACACCAACGAGAGCGTAGCTATCAAGATGATAGACAAGGAAAAAATCAAGAAACCTGGACACAGCGAGCAGATCAAGAGAGAGATCTCCGTGATGAGCCTCGCCAAACACCCAAACATCGTCGAACTACTCGAAGTCATGGCGACAAAAACAAAGATCTACCTCATCCTAGAGTACTGCAAAGGCGGAGAGCTTTTCGACAAGATCACAAAGGGGAAAGTGAGTGAGAAAGTCGCTTGGAAGTACTTTCATCAGCTCGTCAACGCGGTTGACTTTTGTCATAGCCGTGGAGTGTATCACCGC…
		1	Protein	440	MENKPSILTDKYEVGRLLGQGHFAKVYYGRSIHTNESVAIKMIDKEKIKKPGHSEQIKREISVMSLAKHPNIVELLEVMATKTKIYLILEYCKGGELFDKITKGKVSEKVAWKYFHQLVNAVDFCHSRGVYHRDIKPENLLLDEHDNLKVSDFGLSALEESKREDGLLHTSCGTHAYVCPEIVNREAYDGAKADVWACGVVLFVLLAGYLPFYDANLMDMYVKIGKGEFKCPRGFPVEAKRLLCKMLDPNHETRITMSRIKESSWFRKGLKHKKQQVREVNPMEAGGSGQSESHEPPPPPNLTSLNAFDIISLSSGFDLGGLFGDVHKKQESKFTSRKPASEIICKLEEVAKGLKMKIRKQEAGLFKLEGGKEGRKGKLLIDAEIFQVAETFHLVEVKK…
BnSnRK3.9	chrA02g001285.t1	14	CDS	1326	ATGAATCGGCCAAAGGTCCAGCGACGTGTTGGTAAATATGAGGTTGACAAAACCATTGGACAAGGCACTTTCGCTAAAGTGAGGTATGCTAAGAACGCGGAGACAGGAGAATCCGTTGCTCTTAAAATCCTTGATAAACAGAAGCTTCTCAAAAACAACAAGATGTCTGTACAGATAAAGAGAGAAATCTCTACTATGAAGCTGATTAACCATCCAAATGTAGTGCGGCTCTATGAGGTTTTGGCTAGCAAGACAAAGATATACATTGTCCTAGAATTTGCCATGGGTGGAGAGCTTGTTGATAAAATTAGACATGATGGGCGCTTGAAAGAAGATGGAGCACGAAGATATTTTCAGCAGCTTATCAATGCAGTTGATTACTGCCACAGCAGGGGAGTG…
		14	Protein	442	MNRPKVQRRVGKYEVDKTIGQGTFAKVRYAKNAETGESVALKILDKQKLLKNNKMSVQIKREISTMKLINHPNVVRLYEVLASKTKIYIVLEFAMGGELVDKIRHDGRLKEDGARRYFQQLINAVDYCHSRGVYHRDLKPENLLLDGQGNLKISDFGLSALSRQAGGDGLLHTTCGTPNYAAPEVLGDQGYDGATADLWSCGVILFELLSGHLPFEDSNLLTLYNKITAAEYNCPYWLSPGAKNLIVRILDPNPTTRIKVPEILEDAWFKKDYKPAVFEEREEAKLDDVEDVFKDSEEHHVTEKKEEQPTSINAFELISMSRALDLGNFFEGEEGFKRETRFAAIGGANELVQKIEAASKPLGFDIQKNNYKMRLENVNAGRKGNLEVATEIFQVSPSL…
BnSnRK3.10	chrA02g003757.t1	2	CDS	1356	ATGGATAAAAAAGGCATTGTGCTGATGAAAAGGTACGAATTAGGCCGTCTTCTAGGGAAGGGAACATTCGCGAAAGTGTATCACGCACGCAACCTAAAAACGGGTGAAAGCGTAGCGATCAAGGTAATCGATAAGGAGAAAGTCACAAAAGTTGGATTGATCGATCAAATCAAACGAGAAATCTCGGTGATGCGTCTCGTTCGTCACCCAAACGTCGTGTTCCTCCATGAAGTCATGGCGAGCAAAACAAAGATCTATTTTGTGATGGAGTACGTTAAAGGCGGTGAGCTTTTCAACAAAGTCTCTAAAGGAAAGCTTAAAGAAGACATTGCTAGAAAATATTTCCAGCAACTGATTGGAGCAATCGATTATTGCCATAGTCGTGGAGTTTACCACCGT…
		2	Protein	452	MDKKGIVLMKRYELGRLLGKGTFAKVYHARNLKTGESVAIKVIDKEKVTKVGLIDQIKREISVMRLVRHPNVVFLHEVMASKTKIYFVMEYVKGGELFNKVSKGKLKEDIARKYFQQLIGAIDYCHSRGVYHRDLKPENLLLDENGDLKISDFGLSALRESRKQDGLLHTTCALRESRKQDGLLHTTCGTPAYVAPEVICKKGYDGDKADVWSCGVVLYVLLAGFLPFHQQNLVEMYRKIKNGEFKCPNWFPPEVKKLLSRILDPNPNSRIKINKIMENSWFQKGFKKIETPNSPDSYQIESLISDVHAAFAVQPMCYNAFDLISSLSQGFDLSGLFEKEERSESMFTTKKEAKEIVSKFEEIAMNSERFDLKKSNVGVKMEDRREGRKGQLAIDVEIF…
BnSnRK3.11	chrA03g001528.t1	2	CDS	2253	ATGCCGGAGATCCCGATTCTCTCCGACAGCAGCAACACCAATGCCTTGTTCGGAAAATACGAGCTGGGGAAGCTTCTCGGCTGCGGCGCATTCGCCAAGGTCTTCCATGCACGTGACCTCCGCACGGGCCAAAGCGTCGCCATCAAGATCCTCAACAAGAAGAAACTCCTACTCACAAACCCAGCCCTAGCCAACAACATCAAACGCGAGATCTCCATCATGCGACGTCTATCTCACCCCAACATCGTCAGGCTCCACGAGGTCATGGCCACGAAGACAAAGATCTTCTTCGCGATGGAGTTCGTCAAAGGAGGAGAGCTCTTCAACAGAATCTCCAAACACGGACGCCTCAGCGAAGATCTCAGCCGTCGTTACTTCCAGCAGCTGATCTCCGCCGTC…
		2	Protein	751	MPEIPILSDSSNTNALFGKYELGKLLGCGAFAKVFHARDLRTGQSVAIKILNKKKLLLTNPALANNIKREISIMRRLSHPNIVRLHEVMATKTKIFFAMEFVKGGELFNRISKHGRLSEDLSRRYFQQLISAVGYCHARGVYHRDLKPENLLIDENGSLKVSDFGLSALTDQIRPDGLLHTLCGTPAYVAPEILSKKGYDGAKVDVWSCGVVLFVLAAGYLPFNDPNMMSMYKKIYKGEYRCPKWMSQDLKRFISRLLDINPETRITVDEIVKDPWFVKGGFKPVRLHDEIDLKEGGGGEVEEGVKSLNAFDLISFSSGLDLSGLFAGCSESESNTNALFGKYELGKLLGCGAFAKVFHARDLRTGQSVAIKILNKKKLLLTNPALANNIKREISIMRR…
BnSnRK3.12	chrA03g005621.t1	1	CDS	1314	ATGGTCGGAGCTAAACCAGTGATGAAAACGGAGGAGAATGGATCTGACGGTGGGGCAAATACCTCTACAGGGCTGCTTCACGGCCGTTACGAGCTAGGTCGACTTCTAGGTCACGGAACATTCGCGAAAGTGTACCACGCACGCAACGTAACAACCGGCAAAAGCGTCGCTCTAAAAGTCGTGGCCAAAGAGAAAGTCATAAAGGGAGGCATGGAGGAGCAGATCAAGCGTGAGATCTCGGTGATGAAGATGGTGAAGCACCCCAACATCGTGGAGCTCCACGAGGTCATGGCCAGCAAAACCAAGATCTACTTCGCCATGGAGCTAGTACGAGGCGGCGAGCTCTTCGCTAAAGTCGCCAAAGGAAGGCTGCGCGAGGACGCGGCGCGCGTGTACTTC…
		1	Protein	438	MVGAKPVMKTEENGSDGGANTSTGLLHGRYELGRLLGHGTFAKVYHARNVTTGKSVALKVVAKEKVIKGGMEEQIKREISVMKMVKHPNIVELHEVMASKTKIYFAMELVRGGELFAKVAKGRLREDAARVYFQQLISAVDFCHSRGVYHRDLKPENLLLDEQGNLKITDFGLSAFAEHLRQDGLLHTTCGTPAYVAPEVILKRGYDGAKADLWSCGVILFVLLAGYLPFQDDNLVNMYKKIYRGDFKCPGWFSSDARRLVVKLLDPNPNTRITIEKVMDSTWFKKRSKNEPEVQDLDLSVHKFKEETETLNAFHIIALSEGFDLSPLFEEKKKEENREMRFATSRPASSVISSLEEAARVGDKFDVRKSESRVRMEGKLSGRKGKLAVEAEIFAVAPS…
BnSnRK3.13	chrA04g001124.t3	13	CDS	1218	ATGGCTAAGAGTACTATACTTAAGAACAAAATGGCTGATCAGATCAAAAGAGAGATATCTATAATGAAGATTGTACGACACCCTAACATAGTCAGGTTGTATGAGGTCTTGGCGAGTCCTTCTAAAATATATATCGTTTTGGAGTTTGTGACTGGAGGAGAGCTCTTTGATAGAATTGTTCATAAGGGGAGACTTGAAGAAAGTGAGGCTCGCAAATACTTTCAACAGCTTATAGATGCTATTGCTCATTGTCACTGCAAGGGTGTTTACCACCGTGACCTCAAACCTGAAAATCTTTTACTCGATAACAATGGTAATCTGAAGGTTTCGGATTTCGGACTCAGTGCATTGCCTCAGCAAGGAGTAGAACTTCTGCGGACCACGTGTGGAACTCCCAAC…
		13	Protein	406	MAKSTILKNKMADQIKREISIMKIVRHPNIVRLYEVLASPSKIYIVLEFVTGGELFDRIVHKGRLEESEARKYFQQLIDAIAHCHCKGVYHRDLKPENLLLDNNGNLKVSDFGLSALPQQGVELLRTTCGTPNYAAPEVLNGQGYDGSAADIWSCGVILFVIMAGFLPFSETDLPSLYRKISAAEFSCPQWFSEDVKSLIQRILDPNPNTRIQIQGIRKHSWFKINYMPTRAKEEEEVNLDDVRAVFDGIEGSYVAENIERRYEGPLMMNAFEMITLSQGLNLSALFDRRQDFVKRQTRFVSRREPSVIIANIEAVATSMGFRAHTRNFKTRLEGLSSIKAGQFAVVIEVYEVAPSLFMVDVRKAAGETLEYHKFYKKLCEKLENIIWRATEGMPKPEL…
BnSnRK3.14	chrA04g001700.t1	2	CDS	1386	ATGGAAGAATCCAAAACTGTCCTCTTCGACAAATACACGATCGGAAAACTCCTCGGCACCGGTAACTTCGCCAAGGTGTACCACGGCACAGAAATATCTACTGGCGATGAGGTGGCAATCAAAGTCATAAAGAAAGACCTCGTGCTAAAACGTCGAGGCATGACGGAGCAGATCGAGAGAGAGATCGCCGTCATGCGACTCCTCCGCCACCCAAACGTCGTGGAGCTCCGTGAAATGATGGCGACGAAGACGAAGATCTTCTTCATCATGGAGTACGTCGACGGAGGAGAGCTTTTCGAGAGGCTGGATAAAGACGGGAAGCTCCCGGAGGATCTTGCGCGGAAGTATTTTCAGCAGCTGATCTCCGCCGTTGATTTTTGCCACAGCCGCGGCGTTTAC…
		2	Protein	462	MEESKTVLFDKYTIGKLLGTGNFAKVYHGTEISTGDEVAIKVIKKDLVLKRRGMTEQIEREIAVMRLLRHPNVVELREMMATKTKIFFIMEYVDGGELFERLDKDGKLPEDLARKYFQQLISAVDFCHSRGVYHRDIKPENLLLDGHGDLKVTDFGLSALMMPEGLGGRRGSSDDLLHTRCGTPAYVAPEVLRNKGYDGAMADIWSCGIVLYALLAGFLPFIDENVMTLYTKIFKAEIDFPPWFSTESQELISKLLLSDPEQRITMSEIKQFPWFRKNFTPPEAFSIDETLPSPPPEPPSKKNKKHLNVDEEDGGSSPRSFNAFQLISSMSSGFDLSSLFEIKRKPKRMFTSKLPAITVKERLEEAAPEMNMRVKHVKDCKMKLQSRTEGRKGRLSVTA…
BnSnRK3.15	chrA04g001787.t1	14	CDS	1323	ATGAATCGGAGGCAGCAAGTCAAGCGTAGAGTAGGTAAGTATGAAGTGGGAAGGACAATTGGGGAAGGAACTTTTGCTAAAGTCAAGTTTGCAAGAAACTCTGAAACTGGAGAACCTGTAGCCCTCAAGATTCTTGATAAAGAGAAAGTCCTCAAGCATAAGATGTCTGAACAGATCAGAAGAGAGATAGCTACTATGAAGTTGATTAAGCATCCAAATGTTGTTCAATTGTATGAGGTGATGGCAAGCAAGACAAAGATATTTATCATCTTGGAGTATGTTACAGGAGGAGAACTCTTTGATAAGATTGTGAATGATGGGAGGATGAAAGAAGATGAGGCTCGTAGGTATTTTCAACAGCTTGTGCATGCTGTGGACTACTGTCATAGCAGAGGTGTT…
		14	Protein	441	MNRRQQVKRRVGKYEVGRTIGEGTFAKVKFARNSETGEPVALKILDKEKVLKHKMSEQIRREIATMKLIKHPNVVQLYEVMASKTKIFIILEYVTGGELFDKIVNDGRMKEDEARRYFQQLVHAVDYCHSRGVYHRDLKPENLLLDAYGNLKISDFGLSALSQQVRDDGLLHTSCGTPNYVAPEVLNDGGYDGATADMWSCGVILYVLLAGYLPFDDSNLMNLYKKISSGEFNCPPWLSLGAMKLITRILDPNPMTRVTPQEVFEDEWFKKDYKPPVFEEKDDSNMDDVDAVFKDSEEHHVTEKKEEQPAAINAFEIISMSRGLNLENLFDPEQEFKRETRITLRGGANEIIDKIEEAAKPLGFDVQKKNYKMRLENVKAGRKGNLNVATEIFQVAPSL…
BnSnRK3.16	chrA04g002310.t1	1	CDS	1506	ATGGCTCAAGTTCTATCTCCACCGGTGCCACTTCTGCCCATCGCCGGCCAAAAGCCGCTGCAGTTCATGGCCGGCCTTCTCGGTCTAATCGTGACTCAAGACGTGAAGAAAGAGATGACTCCAGAGAGTCCTAAGAGTCCAAAAACAACAAAAGGCTCTATACTCATGGACAAGTACGAAATAGGAAAGCTTCTTGGCCAAGGAAGCTTCGCTAAAGTCTACTTAGCCCGTAACATTAACACCGGCGAGAACGTCGCCATCAAAGTCATTAACAAAGAGATGATCGTGAAGAGCGGAATGGCTGGCCATATAAAACGAGAGATCTCCATCCTCCGCCGCGTTCGCCACCCTTACACTGTCCACCTCCTCGAGGTCATGGCCACTAAGACAAAGATCTAC…
		1	Protein	502	MAQVLSPPVPLLPIAGQKPLQFMAGLLGLIVTQDVKKEMTPESPKSPKTTKGSILMDKYEIGKLLGQGSFAKVYLARNINTGENVAIKVINKEMIVKSGMAGHIKREISILRRVRHPYTVHLLEVMATKTKIYIVMEYVRGGELFEKVARGRLREGTARRYFQQLISSVSFCHSRGVYHRDLKLENLLLDDEGNVKVSDFGLSVVSEQLRQEKICQTFCGTPAYLAPEVLTRKGYDAAKADVWSCGVILFVLMAGYLPFDDKNVLVMYKKIYKGLFRCPKWFSPELKGLMNRILDTNPDTRITIPEIMEHRWFKKGFKDVKFYIENDKLCREDDNDDEDDSSSSLSSGRSSISSEGDLEFDIKRIGSMPRPASLNAFDLISFSTGFDLSGLFEEGGQGA…
BnSnRK3.17	chrA05g000720.t1	1	CDS	1284	ATGGCCGGCGAAGACTCTTCCGATTCCATCATCGTCAACGTCGACGGAGACGATAACAAATCCGCCTTATTCGGCAAGTACGACCTCGGAAAGCTTCTCGGCAGCGGCGCGTTCGCCAAAGTCTACCAGGCGGAGGATCTCCACAACGACCGCGAGAGCGTCGCGATCAAAGTCGTCCAGAAGAAGCGTCTGAAAGACGGACTCACGGCGCACGTCAAGAGAGAAATCTCCGTCATGCGCCGTCTCCGCCACCCTCACATCGTCCTCCTCTCCGAAGTCCTCGCCACCAAGACGAAGATCTACTTCGTCATGGAGCTGGCCAAGGGAGGGGAGCTGTTCTCGAGAGTCTCGAGCAACCGATTCACGGAGAAGCTCAGCCGGAAGTATTTCCGGCAGCTG…
		1	Protein	428	MAGEDSSDSIIVNVDGDDNKSALFGKYDLGKLLGSGAFAKVYQAEDLHNDRESVAIKVVQKKRLKDGLTAHVKREISVMRRLRHPHIVLLSEVLATKTKIYFVMELAKGGELFSRVSSNRFTEKLSRKYFRQLISAVRYCHARGVYHRDLKPENLLLDENRDLKVSDFGLSAMKEQIKSDGMLHTLCGTPAYVAPELLTKKGYDGSKADIWSCGVVLFLLNAGYLPFRDSNISGLYRRIRTAQYTMPEWTSPELTNLLRRLLEPVPEKRITVDEILKDPWFNHGVDPSEIVGIQVDDYDLEESGKKLNAFELIASSSTANLAGLFGNFVTPDHCDQFVSDESPAEIMRKVVEVARQLNLRIAKKKERAVKLEGSQGVANIVVKIRRLTDELVMVEMKNK…
BnSnRK3.18	chrA05g001053.t1	1	CDS	1461	ATGGCTCTGCGTCTTCTTGGTCGAATCGTTACTAAAGCCGTGAAGAAAGAGAACAGTCCAGAGAGTCCCAGGAGTCCGAAAACCCCACAAGGCTCTGTTCTCATGGACAAGTACGACCTAGGAAAGCTTCTAGGCCAGGGAAGCTTTGCTAAAGTCTATTTAGCCCGGAGCATTAGTACAGGCGAGAACGTCGCCATCAAAGTCATCGACAAAGAGAAGATCGTGAAAAGTGGATTGGCAGGGCACATTAAACGAGAAATATCCATCCTCCGCCGCGTCCGCCACCCTTACATTGTCCACCTCCTCGAGGTCATGGCTACGAAGACCAAGATTTACATTGTGATGGAGTATGTACGAGGCGGAGACCTTTTAGGAAAGGTATCTAAAGGGCGGCTTCGT…
		1	Protein	487	MALRLLGRIVTKAVKKENSPESPRSPKTPQGSVLMDKYDLGKLLGQGSFAKVYLARSISTGENVAIKVIDKEKIVKSGLAGHIKREISILRRVRHPYIVHLLEVMATKTKIYIVMEYVRGGDLLGKVSKGRLRQGVARSYFQQLISSVSFCHGRGVYHRDLKLENLLLDDEGNLKVSDFGLSIVSEQLRQDGICQTFCGTPAYLAPEVLTMKGYDAAKADVWSCGVILFVLMAGYLPFEDKNIMVMYKKIHKGKFRCPKWFSPELTRLLTRILDTNPDTRITIPEIMKHRWFKKGFKNVKFYIEDDKLCRVDDNSEDESSSVSSGRSSTASEGDAEFEIKRVGSMPRPASLNAFDIISFSYGFDLSSFFEEGGQGARFVSAAPVTKIISKLEDIAILAN…
BnSnRK3.19	chrA05g001054.t1	1	CDS	1479	ATGGCTCCAGTACCATCTCCGCAAGTGCTACTCCCCCGTCTTCTCGGTAAAGTCATTACTAAAGACGTGAAGAAAGAGACCAGTACTCCAGAGAGCCCCAAGAGTCCAAAAACCCCACAAGGCTCTATCCTCATGGACAAGTACGAGCTAGGAAAGCTTCTCGGCCACGGAAGCTTTGCCAAAGTCTACTTAGCCAGGAACATTAACACCGGCGAGAACGTCGCCATCAAAGTCATCGACAAAGAAAAAATCGTCAAAAGCGGTTTAGCCGGCCACATAAAACGTGAGATATCCATCCTCCGCCGCGTCCGCCACCCTTACATCGTCCACCTCCTCGAGGTCATGGCTACAAAGACCAAGATCTACATCGTGATGGAGTACGTGCGAGGCGGAGACCTT…
		1	Protein	493	MAPVPSPQVLLPRLLGKVITKDVKKETSTPESPKSPKTPQGSILMDKYELGKLLGHGSFAKVYLARNINTGENVAIKVIDKEKIVKSGLAGHIKREISILRRVRHPYIVHLLEVMATKTKIYIVMEYVRGGDLYTKVSKGRLREGVARRYFQQLISSVSFCHGRGVYHRDLKLENLLLDDEGSLKVSDFGLSVVSEQLKQEGICQTFCGTPAYLAPEVFTRKGYDAAKADVWSCGVILFVLMAGYLPFDDKNVMVMYKKIFKAQFKCPHWFSPELTRLMGRILDTNPDTRITISEIMKHRWFKKGFKDVKFYIENDKLCREGDNDDDDSSSLSSGRSSTASEGDAEFVIKRVGSMPRPASLNAFDIISFSSGFDLSGLFEEGGQGARFVSAAPVIKIIS…
BnSnRK3.20	chrA05g001851.t1	11	CDS	1257	ATGGTGACGAAGGAAATGCGTGTTGGAAAATACGAGCTTGGGAAGACGCTTGGTGAAGGAAACTCTGCGAATGTCAAACTCGCCAGAGATACTGTTTCAGGACAATCTTTCGCCGTCAAAATCATTGACAAGTCTCGTATCTCTCGTCTTAACGTTTCCTTGCAGATTAAGAGAGAGATCCGCACACTCAAAGTGTTGAAGCATCCCAACATTGTCAGATTACATGAGGTCTTAGCTAGCAAAACCAACATTTACATGGTCCTTGAATATGTTACTGGAGGAGACTTATTTGACAGAATTGTCTGCGAAGGAAAGATTTCGGAGAGAGAAGGAAGAAAAATGTTTCAGCAGTTAATTGATGGACTCAACTATTGTCATTACAAAGGCGTTTTCCACAGG…
		11	Protein	419	MVTKEMRVGKYELGKTLGEGNSANVKLARDTVSGQSFAVKIIDKSRISRLNVSLQIKREIRTLKVLKHPNIVRLHEVLASKTNIYMVLEYVTGGDLFDRIVCEGKISEREGRKMFQQLIDGLNYCHYKGVFHRDLKLENVLLDAKGHIKITDFGLSALPQHFREDGLLHTACGSPNYVAPEVLVNKGYDGAASDIWSCGVILYAILTGCLPFDDTNLAAICRKIVKGDPPIPRWISPGAKTMIKRMLDPNPMTRITIAGIKANDWFKHDYSTSSNCHDEDDAISIQDVYEEEKTSDSPTVINAFQLIGMSLFLDLSGLFETENVSERQIRFTTNKPVVDVLDKIKTVLMEMGFCVQKKHTMLKAIQEESTRKGQGGLSVTAEVFEIIPLLNVVELRKSH…
BnSnRK3.21	chrA05g002154.t1	1	CDS	1272	ATGGACTCTCTTTCTCAACCGCAAAACCAGTCATCTCCGGCGAAAATCCTCCTCGGAAAATACGAGCTCGACCGCCGTCTCGGCAGCGGAAGCTTCGCGAAAGTTCATTTAGCTCGTTCCATCGAAACCCACGAGCTTGTCGCCATCAAAATCATCGACAAGAAGAGAACCATCGAATCCAACATGGAGCCAAGGATCATCCGTGAGATAGACGCTATGCGTCGTCTCCGTGACCATCCCAACATCCTCAAGATCCACGAAGTCATGGCGACCAAATCCAAAATCTACATCGTCATGGAACTCGCCGTCGGCGGCGAGCTTTTCTCCAAACTCCTCCGCCGCGGTCGTCTTCCCGAATCCGCCGCTCGTCGTTACTTCCAGCAGCTCGCCTCCGCGCTT…
		1	Protein	424	MDSLSQPQNQSSPAKILLGKYELDRRLGSGSFAKVHLARSIETHELVAIKIIDKKRTIESNMEPRIIREIDAMRRLRDHPNILKIHEVMATKSKIYIVMELAVGGELFSKLLRRGRLPESAARRYFQQLASALQFSHLHGVAHRDVKPQNLLLDREGNLKVSDFGLSALPEHLRDGLLHTACGTPAYTAPEIISRRGYDGAKADAWSCGVILYVLLVGYVPFDDSNIASMYRKIQRREYRFPSWISKPARSIIHQMLDPNPETRMSIEAVMNTTWFKKSLTGSELDCNVLEPEPVIEKSSSITAFDLISLSSGLDLSGLFEVKRKRERRFTAKVSAVEVEEKAKAIGETLGYVVKKTKKGGEAKVVGLGRGRMEIVVEAVELAVDVVVVEVKVVQGEGE…
BnSnRK3.22	chrA05g002718.t1	12	CDS	1236	atggtgagagagcaagcggaagagaagaaggaggtgaggaagggaatgcgactggggaaatacgagcttggaagaacgctaggcgagggtaatttcggaaaaataaaaagagagatcagaacgctgaaaatgctgaaacatcccaacattgtcagattacatgaggtattggctagcaaaacaaagatcaatatggtgatggagttagtaaccggaggagaattgttcgacaaaattgtttcaaacggaaagctaacagaaactgagggaagaaaaatgtttcagcagctcatcgatggaatcagttactgtcacatcaaaggtgttttccacagggatctcaagctagagaatgttcttcttgatgcaaagggacatataaagatcactgactttggc…
		12	Protein	412	MVREQAEEKKEVRKGMRLGKYELGRTLGEGNFGKIKREIRTLKMLKHPNIVRLHEVLASKTKINMVMELVTGGELFDKIVSNGKLTETEGRKMFQQLIDGISYCHIKGVFHRDLKLENVLLDAKGHIKITDFGLSALPQHFREDGLLHTTCGSPNYVAPEVLANRGYEGAASDIWSCGVVLYVILTGCLPFDDRNLVVLYQKICKGDPPIPRWLSPGARTMIKKMLDPNPVSRITVAGIKASEWFKQEYTPSVPDDDDDKEELTQTMMLSQSKTHGKGSDSPTIINAFQLIGMSSFLDLSGFFEQENVSERRIRFTSNSSAKDLLEKIENSVTEMGFSVQKKNAKLKVKQEEHNQKGQVGLSVTAEVFEIKPSLNVVELRKSYGDSSLYRQLYERLLKE…
BnSnRK3.23	chrA05g002719.t1	12	CDS	1341	ATGGTGAGAGAGCAAGCGGAAGAGAAGAAGGAGGTGAGGAAGGGAATGCGACTGGGGAAATACGAGCTTGGAAGAACGCTAGGCGAGGGTAATTTCGGAAAAGTAAAATTCGCTAAAGACACCGTGTCTGGTCAACCGTTCGCTGTTAAAATCATCGACAAGTCTCGTATCGCCGATCTCAACTTCTCCTTGCAGATAAAAAGAGAGATCAGAACGCTGAAAATGCTGAAACATCCCAACATTGTCAGATTACATGAGGTATTGGCTAGCAAAACAAAGATCAATATGGTGATGGAGTTAGTAACCGGAGGAGAATTGTTCGACAAAATTGTTTCAAACGGAAAGCTAACAGAAACTGAGGGAAGAAAAATGTTTCAGCAGCTCATCGATGGAATCAGT…
		12	Protein	447	MVREQAEEKKEVRKGMRLGKYELGRTLGEGNFGKVKFAKDTVSGQPFAVKIIDKSRIADLNFSLQIKREIRTLKMLKHPNIVRLHEVLASKTKINMVMELVTGGELFDKIVSNGKLTETEGRKMFQQLIDGISYCHIKGVFHRDLKLENVLLDAKGHIKITDFGLSALPQHFREDGLLHTTCGSPNYVAPEVLANRGYEGAASDIWSCGVVLYVILTGCLPFDDRNLVVLYQKICKGDPPIPRWLSPGARTMIKKMLDPNPVSRITVAGIKASEWFKHEYTPSVPDDDDDEEDIDTDDDAFSVQDVGSEDGKGSDSPTIINAFQLIGMSSFLDLSGFFEQENVSERRIRFTSNSSAKDLLEKIENSVTEMGFSVQKKNAKLKVKQEEHNQKGQVGLSVT…
BnSnRK3.24	chrA06g000422.t1	11	CDS	1278	ATGGTGACGAAGGGAATGCGTGTCGGGAAATACGAGCTTGGGAGGACTCTTGGAGAAGGCAACTCTGCCAAAGTCAAACTCGCTACAGATACGGTTTCAGGCCAATCATTCGCCGTCAAAATCATCGACAAATCTAGTATCAAACGCCTTAACGTCTCTTTTCAGATTAAGAGAGAGATCCGGACACTGAAAGTGTTAAAGCATCCAAATATTGTCAGATTACATGAGGTTTTGGCTAGCAAAACCAAGATTTACATGGTCCTTGAATGTGTCACTGGAGGAGACTTATTTGACAGAGTTGTCTCCAGAGGAAAGCTTTCGGAAACAGAAGGACGAACATTGTTTCAGCAGTTGATTGATGGAGTCAGCTATTGTCATAACAAGGGAGTTTTCCACAGA…
		11	Protein	426	MVTKGMRVGKYELGRTLGEGNSAKVKLATDTVSGQSFAVKIIDKSSIKRLNVSFQIKREIRTLKVLKHPNIVRLHEVLASKTKIYMVLECVTGGDLFDRVVSRGKLSETEGRTLFQQLIDGVSYCHNKGVFHRDLKLENVLLDAKGDIKITDFGLSALPQHFREDGLLHTTCGSPNYVAPEVLANKGYDGAASDIWSCGVILYVILTGCLPFDDANLAVLCRNIFKGDPPIPRWLSPGAKTMIKRMLDPNPITRITIAGIKANDWFNHDYTPSSSDDENDACSFQEDVSEEEKSPDSPTVINAFELIGMSSFLDLSGLFETEKVLDRQIRFTSNRLAIDVLEKIKTTLMEMGFSVQKKHTMLKAIQQESSRKGQSGLSLTAEVFEIIPLLNVVELRKTH…
BnSnRK3.25	chrA06g000423.t1	15	CDS	1863	ATGGTGACGAAGGGAATGCGTGTCGGGAAATACGAGCTTGGGAGGACTCTTGGGGAAGGCAACTCTGCAAAAGTTAAACTCGCTACAGATACTGTTTCAGGCCAATCCTTCGCCGTCAAAATCATCGACAAGTCTAGTATCAAACGACTTAACGTCTCTTTTCAGATAAAGAGAGAGATCCGTACACTGAAAGTGTTAAAGCACCCAAACATCGTCAGATTACATGAGCCTCTCCGGTGGTCGGTTTCGACCGTCTTCACTGTGAGAGGGCCCCCTTTCTGCGTCTCATCCTCTCCTCCTTTCGCTGGTCTTCATTTGGACTTAGTATACTCGAGCGGTTATCTGAGGGGTCGGATCTGGCGCGTGGACCCCAAGCTCTCCTCGGTTCTCTTTCTCAGA…
		15	Protein	621	MVTKGMRVGKYELGRTLGEGNSAKVKLATDTVSGQSFAVKIIDKSSIKRLNVSFQIKREIRTLKVLKHPNIVRLHEPLRWSVSTVFTVRGPPFCVSSSPPFAGLHLDLVYSSGYLRGRIWRVDPKLSSVLFLRSTAVKSFPAKRRGGSGSVWADGGLISRQWAVGGGGGEWVAGGGLDLFKRFLHGVPLLRLVEFHLFLASPVSFPSAVAPFSGVFLPWCSGLGDKPQSTWHLFGGRFRRVSFGGGCHYFCLARPLGFLGSSRFSNPVMQLVLASKTKIYMVLECVTGGDLFDRIVSKGKLSETEGRTLFQQLIDGVSYCHNKGVFHRDLKLENVLLDAKGHIKITDFGICALPQHFREDGLLHTTCGSPNYVAPEVLANKGYDGAASDIWSCGVILYV…
BnSnRK3.26	chrA06g002969.t1	1	CDS	1320	ATGGAGGAAGAACGGCGCGTTGTTCTGTTCGGGAAATACGAAATAGGAAGGCTTTTAGGCAAAGGGACCTTCGCTAAAGTCTACCACGCAAAACACATCACCACCGGCGAAAGCGTCGCGATCAAGATCATCAACAAAGACCACGTCATGAAACGTAACGGCATGATGGATCAGATCAAGCGCGAGATCTCCATCATGAAGCTCGTCCGCCACCCCAACATCGTCGAGCTCAAAGAAGTCATGGCGACCAAGACGAAGATCTTCTTCGTGATGGAGTTCGTCAGAGGCGGAGAGCTTTTCGCCAAAGTCGTCAAAGGAAAACTTAAAGAAGACGCGGCGCGTAGATATTTCCAGCAGCTGATCTCGGCCGTCGATTTTTGCCACAGCAGGGGGGTCTCT…
		1	Protein	440	MEEERRVVLFGKYEIGRLLGKGTFAKVYHAKHITTGESVAIKIINKDHVMKRNGMMDQIKREISIMKLVRHPNIVELKEVMATKTKIFFVMEFVRGGELFAKVVKGKLKEDAARRYFQQLISAVDFCHSRGVSHRDLKPENLLVDENGDLKVSDFGLSALPEQLLQDGLLHTQCGTPAYVAPEVLRKKGYDGAKADIWSCGVVLYVLLAGYLPFQDENLMNMYRKIFKAEFDFPPWFSPEARRLISKLLVVDPEKRISIPAITRTPWFRKSFKAPMITVLNDGEEEEDGAAAPAVVVSPKFFNAFEFISSMSSGFDLSSLFESKRKVRSMFTSRWSAAEIMGKMEGIGKEMGMKVKRTKDFKVRMQGKTEGRKGQITVTAEVFEVAPEVAVVELCKSAG…
BnSnRK3.27	chrA06g004081.t1	2	CDS	1059	ATGGATAAAAACGGTATTGTGTTGATGCAAAGATACAAATCAGGTCGTCTCCTAGGTCAAGGCACATTCGCAAAAGTTCACCACGCACGTAACCTAAAAACAGGAGAAAACGTAGCTATCAATCAATTGATCGGTGCAATCGATTATTTCCATAGCCGTGGTGTTTACCACCGTGATCTCAAACCAGAGAATCTACTTCTAGACGAAAATGACGATTTGAAAATATCTGATTTTGGTCTTAGCGCGTTGAGAGAGTCTAAGAAACAAGATGGCTTGCTACACACGACATGTGGAACACCTGCTTACGTGGCGCATGAAGTGATCTCCAAGAAAGGTTATGATGGTGCTAAAGCTGTTGTTTGGTCTTGTGGAGTTGTGTTGTACGTATTGTTAGCTGGT…
		2	Protein	353	MDKNGIVLMQRYKSGRLLGQGTFAKVHHARNLKTGENVAINQLIGAIDYFHSRGVYHRDLKPENLLLDENDDLKISDFGLSALRESKKQDGLLHTTCGTPAYVAHEVISKKGYDGAKAVVWSCGVVLYVLLAGFLLFHEQNLVGMYRKISKSECRCPNWFPPEVKKLLSRILDPNPNSRIKIDKIMGNSCFQNGFKKIEAPKSLDSHQIESLMSNVHTAFPVQPMCYNAFDLISSLSHGFDLSGLFEKEKRSESMFTTKKEPKEIVSKFEEIATSSERFDLKKINVGVIKMEDRREGRKGQVAIEVEIFEVTKRFNMVEFNKSGGATMEYKQFCDRELKPSLKDIVWKWQGN*
BnSnRK3.28	chrA07g000894.t2	13	CDS	1341	ATGGCTTCTCGAACAACACCTTCGCGATCCACTCCTTCTCGATCAACACCTTCAAGTGGTAGCAGTAGTAGTTCGATTAGTAGGACACGAGTGGGTAAGTACGAGCTTGGGAGAACACTTGGTGAAGGAACCTTCGCTAAGGTCAAGTTCGCTAGGAACGTTGACAAGGGAGAGAGTGTGGCTATCAAGGTTATTGATAAAGAGAAGGTTTTGAAGAACAAGATGATCGCTCAGATTAAGCGTGAGATCTCGACGATGAAACTCATCAAGCATCCGAATGTCATCCGCATGATTGAGGTGATGGCTAGTAAGACTAAGATCTACTTTGTGTTGGAACTTGTTACTGGTGGAGAGCTTTTTGATAAAATTTCAAGCACTGGGAGATTGAAGGAAGATGAG…
		13	Protein	447	MASRTTPSRSTPSRSTPSSGSSSSSISRTRVGKYELGRTLGEGTFAKVKFARNVDKGESVAIKVIDKEKVLKNKMIAQIKREISTMKLIKHPNVIRMIEVMASKTKIYFVLELVTGGELFDKISSTGRLKEDEARKYFQQLINAVDYCHSRGVYHRDLKPENLLLDANGTLKVSDFGLSALPQQVREDGLLHTTCGTPNYVAPEVINNKGYDGAKADLWSCGVILFVLMAGYLPFEDSNLTSLYKKIFKAEFTCPPWFSASAKKLIKRILDPKPATRITFAEVIENEWFKKGYKAPKYENADVSLDDVDAIFDESGESKNLVVERKEEGPKNPVTMNAFELISTSQGLNLGSLFEKQMGLVKRKTRFTSKCSANDIVTKIEAAAGPLGFDVKKNNYKMK…
BnSnRK3.29	chrA08g000398.t1	8	CDS	930	ATGTTTCAGCAGTTGATTGATGGAATAAGCTATTGTCATAACAAGGGCATTTTCCACAGAGATCTCAAGCTAGAGAATGTTCTTCTTGATGCAAATGGGCACATTAAGATCACTGATTTTGGCCTTAGTGCTGTGTCTCAGCATTTTAGGGAAGATGGATTGCTACATACAACCTGTGGTAGTCCTAACTACGTCGCGCCTGAGGTTCTAGCTAACAAGGGCTATGATGGTGCAGCATCAGATATATGGTCATGTGGAGTAATTTTGTATGTTATTCTTACTGGTTGTCTCCCTTTTGATGATACAAACCTCGCCGTTCTCTGCCGGAAGATATTCAAAGGCGACCCTCCAATACCTAGATGGTTATCATCGGGTGCTAAAACCATGATCAAGAGAATG…
		8	Protein	310	MFQQLIDGISYCHNKGIFHRDLKLENVLLDANGHIKITDFGLSAVSQHFREDGLLHTTCGSPNYVAPEVLANKGYDGAASDIWSCGVILYVILTGCLPFDDTNLAVLCRKIFKGDPPIPRWLSSGAKTMIKRMLDPNPVTRITVTGINGNDWFRHDYSPSSCDDEDSSSSSQEDVSEEEKSHDSPTIMNAFQLIAMSPFLDLSGLFETETVSERQIRFMSNRLATDVMEKIKTILMEMGFYVQKKHTMLKAIREESTRKGPGGLSLTAEVFEIILSLNVIELRKSHGDSSPYKQLCERLLHELDASSQI*
BnSnRK3.30	chrA08g001683.t1	1	CDS	1299	ATGGTCGGAGCTAAACCTGTGAAAACGATGGAGAAAGGATCTGACGGTGCGGGGCTTCTCCACGGCCGTTACGAGCTAGGTCGTCTCCTAGGGCACGGAACGTTCGCGAAAGTGTACCACGCACGTAACGTAACAACGGGAAAAAGCATGGCGATGAAAGTCGTGGCCAAAGAGAAGGTCATAAAGGTAGGCATGGTGGAGCAGATCAAGCGAGAGATCTCAGTGATGAGCATGGTGAAGCATCCCAACATCGTCGAGCTTCACGAGGTCATGGCCAGCAAATCCAAGATCTACTTCGCCATGGAGCTAGTCCGCGGCTGCGAGCTATTCGCCAAAATCTCCAAAGGAAGGCTACGCGAGGACGTGGCGCGCGTGTACTTCCAGCAACTAATCTCCGCC…
		1	Protein	433	MVGAKPVKTMEKGSDGAGLLHGRYELGRLLGHGTFAKVYHARNVTTGKSMAMKVVAKEKVIKVGMVEQIKREISVMSMVKHPNIVELHEVMASKSKIYFAMELVRGCELFAKISKGRLREDVARVYFQQLISAVDFCHSRGVYHRDLKPENLLLDEEGNLKVTDFGLSALTEHLKQDGLFHTTCGTPAYVAPEVILKKGYDGAKADLWSCGVILFVLLAGYLPFQDDNLVNMYRKIYRGDFKCPGWLSSDARKLVTKLLDPNPNTRISIDKVMDSAWFKKHSTRSKNEAEDLDISVHKSKEETETLNAFHIIALSEGFDLSPLFEEKKKEEKREMRFATSRPASSVISSLEEAARVGDKFDVRKSESRVRIEGKQNGRKGKLAVEAEIFAVAPSFVVVE…
BnSnRK3.31	chrA08g002212.t2	15	CDS	1428	ATGGCTTCTCGAGCAACACCGTCGCGATCGGGGCCGTCTGGGTCATCTTCAGGTAGTAGCAGTAGTAGTAGTTCGATTGTTAGCAGGACACGTGTGGGCAAGTACGAGCTTGGTAGAACGTTGGGTGAAGGTACCTTCGCGAAAGTCAAGTTCGCTAGGAACGTTGTCAACGGAGAGAATGTAGCCATTAAAATTATCGATAAAGAGAAAGTCTTGAGAAACAAAATGATCGCTCAGATCAAGCGTGAGATCTCGACGATGAAACTCATCAAGCACCCTAATGTGATCCGTATGCTTGAGGTGATGGCCAGCAAAACTAAGATCTATTTTGTTTTGGAATTCGTTACTGGTGGGGAGCTCTTCGACAAAATTGCAAGCAAGGGGAGGTTGAAGGAAGAT…
		15	Protein	476	MASRATPSRSGPSGSSSGSSSSSSSIVSRTRVGKYELGRTLGEGTFAKVKFARNVVNGENVAIKIIDKEKVLRNKMIAQIKREISTMKLIKHPNVIRMLEVMASKTKIYFVLEFVTGGELFDKIASKGRLKEDGARNYFHQLINAVDYCHSRGVYHRDLKPENLLLDANGTLKVSDFGLSALPQQVRKDGLLHTTCGTPNYVAPEVINNKGYDGAKADLWSCGVILFVLMAGYLPFEDSNLASLYKKIFKAEFTCPHWFSASAKKLIKRILDPNPATRITFAEVIENEWFNKGYKAPKYENANVSLDDVDAIFDESGESQNLVVERREEGLRTPVTMNAFELISTSKGLNLGSLFEKQMGLVKRKTQFTSKCPANEIVTKIEAAAAPMGFDVKKNNYKV…
BnSnRK3.32	chrA09g003470.t1	15	CDS	1401	ATGATGGCTTCTCGAGCAACACCTTCGCGATCAACTCCTTCTTCTTCAGGGACGCGAGTGGGTAAGTACGAGCTTGGGAAGACTCTGGGTGAAGGAACCTTCGCTAAGGTCAAGTTCGCGAGGAACGTTGAGAACGGAGAGAGTGTCGCCATTAAAGTCATCGATAAAGAGAAAGTCTTGAAAACCAAAATGATCGCTCAGATCAAGCGTGAGATTTCGACAATGAAACTCATCAAGCATCCTAATGTCATCCGTATGTATGAGGTGATGGCTAGCAAAACTAAGATCTACTTTGTTTTGGAATTCGTTACTGGTGGAGAGCTTTTCGATAAAATTTCAAGCAGTGGGAGGTTGAAGGAAGATGAGGCCAGGAAGTACTTCCAGCAGCTTATTAATGCT…
		15	Protein	467	MMASRATPSRSTPSSSGTRVGKYELGKTLGEGTFAKVKFARNVENGESVAIKVIDKEKVLKTKMIAQIKREISTMKLIKHPNVIRMYEVMASKTKIYFVLEFVTGGELFDKISSSGRLKEDEARKYFQQLINAVDYCHSRGVYHRDLKPENLLLDANGTLKVSDFGLSALPQQVREDGLLHTTCGTPNYVAPEVINNKGYDGAKADLWSCGVILFVLMAGYLPFEDSNLTSLYKKIFKAEFTCPPWFSASAKKLIKRILDPNPATRITFAEVIENEWFKKGYKAPKFENANVSLDDVDAIFDDLGESKNLVVERRGEGPKTPVTMNAFELISTSQGLNLGSLFEKQTGLVKRKTQFTSKCPANDIVTKIEAAAAPMGFDVKKNNYKMKLLGEKSGRKGQ…
BnSnRK3.33	chrA09g006419.t1	12	CDS	990	atggcccaacaggggaaactaaaggaggacgaagctcggagttattttcatcagctcataaatgctgtggattattgccacagtcgaggggtctaccacagagatctcaagcctgaaaatcttatccttgatgcaaatgggattttaaaagtttctgattttgggctaagcgcgttttcactacaagttcggggagatggtttgcttcacactgcttgtggaacgccgaactatgttgctcctgaggttctgtcggacaaaggctatgacggtgcagcagcagacgtctggtcctgtggtattattctatttgtgctcatggctggttacttgccttttgatgagccaaatctcatgacattatacaaacgtatatgcaaagctgagttcagctgccca…
		12	Protein	330	MAQQGKLKEDEARSYFHQLINAVDYCHSRGVYHRDLKPENLILDANGILKVSDFGLSAFSLQVRGDGLLHTACGTPNYVAPEVLSDKGYDGAAADVWSCGIILFVLMAGYLPFDEPNLMTLYKRICKAEFSCPSWFSPGAKEVIKRILDPSPITRISIAELLEDEWFKQGYKPPSFGQDDEDITIDDESLVTEKKAKPESMNAFELISSSNSLENLFEKQAQLVKKETRFTSQRPASEIMSKMEETAKPLGFNVRKDKYKIKMKGDKSGRKGQLSVATEVFEVAPSLHVVELRKTGGDTLEFHKFYKNFSSGLKDVVWNTDGAPEEHKA*
BnSnRK3.34	chrA09g006420.t1	14	CDS	1338	ATGAGCGGGAGTAGAAAGAAGACAACGCCGGCAAGCCGGACGCGAGTGGGGAACTACGAGATGGGACGAACTCTAGGCGAAGGAAGCTTCGCTAAGGTCAAATACGCAAGGAACACCGTCACTGGAGATCTAGCCGCTATCAAAATCCTCGACCGAGATAAGATTCTCCGCCACAAAATGGTCGAACAGCTTAAAAGAGAAATAGCGACAATGAAACTGATTAAACATCCAAATGTGGTCGAAATCATTGAGGTTATGGCGAGCAAAACTAAGATCTATATTGTTCTTGAGCTGGTCAACGGAGGTGAACTATTTGATAAAATCGCCCAACAGGGGAAACTAAAGGAGGACGAAGCTCGGAGTTATTTTCATCAGCTCATAAATGCTGTGGATTATTGC…
		14	Protein	446	MSGSRKKTTPASRTRVGNYEMGRTLGEGSFAKVKYARNTVTGDLAAIKILDRDKILRHKMVEQLKREIATMKLIKHPNVVEIIEVMASKTKIYIVLELVNGGELFDKIAQQGKLKEDEARSYFHQLINAVDYCHSRGVYHRDLKPENLILDANGILKVSDFGLSAFSLQVRGDGLLHTACGTPNYVAPEVLSDKGYDGAAADVWSCGIILFVLMAGYLPFDEPNLMTLYKRICKAEFSCPSWFSPGAKEVIKRILDPSPITRISIAELLEDEWFKQGYKPPSFGQDDEDITIDDVDAAFSNSKESLVTEKKAKPESMNAFELISSSNSLENLFEKQAQLVKKETRFTSQRPASEIMSKMEETAKPLGFNVRKDKYKIKMKGDKSGRKGQLSVATEVFEV…
BnSnRK3.35	chrA10g000081.t1	14	CDS	1344	ATGATCGGGAGTAGAAAGAGGACGACGCCGGCGAGCAGGACTCGAGTGGGGAACTACGAGATGGGACGAACTCTAGGCGAAGGTAGCTTCGCTAAGGTCAAATACGCTAGGAACACCGTCACTGGAGATATAGCCGCTATTAAAATCCTCGACCGAGATAAGGTTCTACGTCACAAAATGGTTGAACAGCTTAAAAGAGAAATATCGACAATGAAACTGATTAAACATCCAAATGTGGTCGAAATCATTGAGGTTATGGCGAGCAAAACGAAGATCTATATCGTCCTTGAGCTTGTCAATGGAGGTGAACTCTTTGATAAAATCGCTCAACAAGGGAGACTTAAGGAGGATGAAGCTCGGAGATATGTTCAGCAGCTCATCAATGCCGTTGATTACTGC…
		14	Protein	448	MIGSRKRTTPASRTRVGNYEMGRTLGEGSFAKVKYARNTVTGDIAAIKILDRDKVLRHKMVEQLKREISTMKLIKHPNVVEIIEVMASKTKIYIVLELVNGGELFDKIAQQGRLKEDEARRYVQQLINAVDYCHSRGVYHRDLKPENLLLDANGVLKVSDFGLSAFSLQVREDGLLHTACGTPNYVAPEVLSDKGYDGAAADVWSCGVILFVLMAGYLPFDEPNLMTLYKRICKAEFNCPPWFSPGAKNVIKRILDPSPITRISIAELLEDEWFKQGYKTPSFEQDDEDITIDDVDAAFSNSKECLVTEKKEKPESMNAFELISSSNEFSLENLFEKQAQLVKKETRFTSNRPASEIMSKMEETAKPLGFNVRKDKYKIKMKGDKSGRKGQLSVATEVF…
BnSnRK3.36	chrA10g001822.t2	14	CDS	1326	ATGAATCGGCCCAAGGTACAGCGTCGTGTTGGTAAATATGAGGTTGGCAAAACCATTGGACAAGGCTCTTTTGCTAAAGTTAGGTATGCTAAGAACACCGAGACTGGTGAATCTGTGGCTCTCAAGATCCTTGATAAAGAGAAGGTTCTCAAGAACAAGATGTCTGAGCAGATAAGGAGAGAAATCTCTACTATGAAGCTGATAAACCATCCTAATGTAGTTCGGCTCTATGAGGTTTTGGCGAGCAAGACAAAGATTTATATTGTCCTAGAATTTGGCGTTGGTGGAGAGCTTTTTGACAAAATTGTACATGATGGGCGCTTGCAAGAAGATGCAGCACGTAAATATTTTCAGCAGCTTATCAATGCAGTTGATTACTGCCACAGCAGGGGAGTTTAC…
		14	Protein	442	MNRPKVQRRVGKYEVGKTIGQGSFAKVRYAKNTETGESVALKILDKEKVLKNKMSEQIRREISTMKLINHPNVVRLYEVLASKTKIYIVLEFGVGGELFDKIVHDGRLQEDAARKYFQQLINAVDYCHSRGVYHRDLKPENLLLDAQGNLKVSDFGLSALSRQVRGDGLLHTACGTPNYAAPEVLNDQGYDGATADLWSCGVILFVLLAGYLPFDESNLMTLYKKITAAEYTCPPWLSPGAKKLIVRILDPNPVTRISIQEILEDAWFKKNYKRPVFEEKEEANLDDVEAVFKDSEEHHVTEKKEEQPTSMNAFELISMSRALDLGNLFEEEEEGYKRETRFAATGAANELVQKIEEASKPLGFDIQKKNYKMRLENVNAGRKGNLKVATEIFQVSPSL…
BnSnRK3.37	chrA10g001824.t1	10	CDS	2514	ATGAGTGATCAAAAAGTCAAGCGTTGGGTTGGTAAATATGAGGTTGGCAAAACGATTGTACAAGGCACTTTTGCTAAAGTGAGGTATGCTAAGGATATTGAGACAGGAGAGTCCGTTGCTCTCAAAATCATTGATAAAGACAAGCTTCTCAAAACTAAGATGTCTGAACAGATAAAGAAAGAAATTTGTACAATGATGCTGATAAATCATCCAAATGCAGTGCAGCTGTATGAGGTTCTGGCGAGCAAGACGAAGATATATATTGTCCTAGAGTTCATCAGTGGTGGAAGGCTTTTTGACCAAATTAAAAATGATGGACGCATGGAAGAAGAGGAAGCACGTAGATATTTCCAGCAGCTTATCAATGCAGTTCATTACTGCCATAGCAGGGGACTGTAC…
		10	Protein	838	MSDQKVKRWVGKYEVGKTIVQGTFAKVRYAKDIETGESVALKIIDKDKLLKTKMSEQIKKEICTMMLINHPNAVQLYEVLASKTKIYIVLEFISGGRLFDQIKNDGRMEEEEARRYFQQLINAVHYCHSRGLYHRDLKPENLLLDAHGNLKVSGFGFSALSQQVMGDALLHTACGPPNYAAPEVLNGHGYDQATADLWSCGVILFVLLAGYSPFEDSDLKTLNKMISSAEFSCPSWLSSGAKNLIVRILDPNPMTRITIPEILDDAWFKKDYKPAVFEEKKEANLSDVEAVFKDSEAVTVQLRSYPCVICSSGTTCGDVRSRTKLMNGLIERGRPQEAHSIFNTLIEEGHKPSIITYTTLVTALTRQKHFHSLLSLISKVEKNGLKPDTILFNAIINAS…
BnSnRK3.38	chrA10g002777.t1	1	CDS	1323	ATGGAGAACAAACCAAGCATACTAACCGATAGATACGAGGTTGGGAGATTACTAGGCCAAGGCAACTTCGCCAAGGTCTTCTACGGAAGAAGCGTCCACACAAACGAGAGTGTAGCTATCAAGATGATCGACAAGGACAAACTCAAGAAGGTCGGACACAGCGAGCAGATCAAGAGAGAGATCTCCGTGATGAGCCTCGCCAAACACCCAAACGTCGTGAATCTACACGAGGTCATGGCGACCAAAACAAAGATCTACCTCGTCCTAGAGTACTGCAAAGGCGGAGAGCTTTTCAAGAAGATGGTCAAAGGCAAACTCGCCGAGAACGTCGCTTGGAAGTACTTTCACCAGCTCATCGACGCGGTTGACTTTTGCCACAGCCGCGGAGTGTACCACCGC…
		1	Protein	441	MENKPSILTDRYEVGRLLGQGNFAKVFYGRSVHTNESVAIKMIDKDKLKKVGHSEQIKREISVMSLAKHPNVVNLHEVMATKTKIYLVLEYCKGGELFKKMVKGKLAENVAWKYFHQLIDAVDFCHSRGVYHRDIKPENLLLDEHDNLKVSDFGLSALAESKRADGLLHTACGSHAYACPEIVNRKGYDGTKADVWSCGVVLFVLLTGYLPFYASNLMDMYRKIGKAQFKCPREFPPEAKRLLSKMLDPNPESRITISKIKESSWFKKGLPMKQKRIEKEAVGGSGSGSGPSEPPPQVSSMNAFDIIALSSGLALGGLFGEVYSKKESKFTSRKPASEIICKLEEVAKGLKMKIRKQEAGLFKMEGGKEGRKGRLLIDAEIFEVTETFHLVEVKKCSGD…
BnSnRK3.39	chrC01g000676.t1	1	CDS	1323	ATGGTCGGAGCAAAACCTATAGAGAACGGATCTGACGGTGGAGCAAGCACGGGTCTTCTCCACGGACGTTACGAGCTAGGCCGTCTTCTAGGCCACGGGACATTCGCTAAAGTGTACCACGCGCGTAACGTAACAACGGGTAAAAGCGTGGCGATGAAAGTCGTCGGAAAAGAGAAGGTGGTGAAGGTCGGCATGGTGGACCAGATCAAACGAGAGATCTCGGTGATGAGGATGGTGAAGCATCCCAACATCGTCGAGCTCCACGAGGTGATGGCTAGCAAAACCAAGATCTACTTCGCCATGGAGCTCGTGCGAGGCGGGGAGCTGTTCGCCAAAGTCGCCAAAGGGAGGCTGCGCGAGGACGTGGCGCGCGTGTACTTCCAGCAGCTGATCTCCGCC…
		1	Protein	441	MVGAKPIENGSDGGASTGLLHGRYELGRLLGHGTFAKVYHARNVTTGKSVAMKVVGKEKVVKVGMVDQIKREISVMRMVKHPNIVELHEVMASKTKIYFAMELVRGGELFAKVAKGRLREDVARVYFQQLISAVDFCHSRGVYHRDLKPENLLLDEEGNLKVTDFGLSAFTEHLKQDGLLHTTCGTPAYVAPEVILKKGYDGAKADLWSCGIILFVLLAGYLPFQDDNLVNMYRKIYRGDFKCPGWLSSDARRLVTKLLDPNPNTRITIDKVMDSHWFKKSSTRSRNEPVVTAEAEEDLDVSVHKSKEETETLNAFHIIALSEGFDLSPLFEEKKKEEKMEMRFATSRPASSVISSLEEAAKVGNKFDVRKSECRVRIEGKQNGRKGKLAVEAEIFAVA…
BnSnRK3.40	chrC01g001043.t1	1	CDS	1476	ATGGCGGAGCTAACGAAAGAAACATCCCTCCCCAAGGAGAGAAGCTCCCCGCAAGCTCTCATCCTTGGCCGCTACGAGATGGGCAAGCTCCTCGGCCACGGGACCTTCGCCAAGGTCTACCTCGCCCGCAACGTCAAAACAAACGAGAGCGTCGCCATCAAAGTCATCGACAAGGAGAAGATCCTCAAAGGCGGCCTCATCGCCCACATCAAGCGCGAGATCTCCATCCTCCGCCGCGTCCGCCACCCCAACATCGTCCAGCTCTTCGAGGTCATGGCCACCAAGTCCAAGATCTACTTCGTCATGGAGTACGTCCGCGGCGGCGAGCTCTTCAACAAAGTCGCCAAAGGGCGGCTCAAGGAGGATGTCGCCCGCAAGTACTTCCAGCAGCTGATCTCC…
		1	Protein	492	MAELTKETSLPKERSSPQALILGRYEMGKLLGHGTFAKVYLARNVKTNESVAIKVIDKEKILKGGLIAHIKREISILRRVRHPNIVQLFEVMATKSKIYFVMEYVRGGELFNKVAKGRLKEDVARKYFQQLISAVTFCHARGVYHRDIKPENLLLDENGNLKVSDFGLSAVSDQIRQDGLFHTFCGTPAYVAPEVLARKGYDAGKVDIWSCGVVLFVLMAGYLPFHDRNVMAMYKKIYKGEFRCPRWFSPELTRLCSRLLETNPEKRFTFPQIMENSWFKKGFKHVKFYVEDDKLCNVVDDDDELETGSVESDRSSTVSESDVEFFKPARRVGGLPRPASLNAFDIISFSQGFDLSGLFDDDGEGSRFVSGAPVSKIISKLEEIAKVVSFTVRKKDCRV…
BnSnRK3.41	chrC01g001576.t2	14	CDS	1338	ATGGTGGTAAGAAAAGTAGGAAAGTATGAGTTAGGTAGAACAATCGGGGAAGGCACCTTCGCCAAAGTCAAGTTCGCTCAGAACACTGAGACCGGCGAGAGCGTCGCCATGAAGATCGTGGATCGCAACACCATCCTCAAACGCAAGATGGTTGATCAGATTAAGAGGGAGATCTCGATCATGAAACTTGTTCGCCATCCTTGCGTTGTTCGTCTCTACGAGGTTCTAGCGAGCCGTACTAAGATTTACATCATCTTGGAGTATATTACTGGTGGTGAACTGTTTGATAAGATTGTTCGTAATGGACGTCTTAGTGAAGCTGAAGCTAGGAAGTACTTTCATCAGCTTATTGATGGTGTTGATTACTGTCATAGTAAAGGGGTTTACCACAGAGATCTT…
		14	Protein	446	MVVRKVGKYELGRTIGEGTFAKVKFAQNTETGESVAMKIVDRNTILKRKMVDQIKREISIMKLVRHPCVVRLYEVLASRTKIYIILEYITGGELFDKIVRNGRLSEAEARKYFHQLIDGVDYCHSKGVYHRDLKPENLLLDSQGNLKISDFGLSALPEQGVTILKTTCGTPNYVAPEVLSHKGYNGAVADVWSCGVILYVLMAGYLPFDEMDLPTLYSKIDNADFSCPSYFALGAKALIRRILDPNPETRITIAEIRKDEWFAKDYTPVQVIDYEHVNLDDVYAAFDDPEERKEAQVGTGDTGPLTLNAFDLIILSQGLNLATLFDRGKESMKHQTRFISHKPANVVLSSMEVVSQSMGFKTHIRNYKMRVEGLSANKSSHFSVILEVFKVAPTFLMVD…
BnSnRK3.42	chrC01g002423.t1	1	CDS	1413	ATGGAAAATTCTTTCTTTCCTTATAAAAGCAGAAAACACAGTCTCCAAAATCTCTATAACAGCCCTCAAACCTCTTCAACAAAAAATATTCTCAGGCTCCCTCCGCCAGCAACACCAGCTATGGGCTTTCCATCTCCAGCATCACCAGAAAAAAACCCAGGGACCATTCTGCTCGGTAAATACGAACTTGGTCGCCGATTAGGCAGTGGTAGCTTTGCCAAAGTCCATGTGGCTCGTTCCATCGAAGCCGGCGAACTCGTGGCCGTTAAAATCATCGACAAGAAAAAAACAGCTGATGCCGGTATGGAACCGAGGATTATCCGCGAGATAGAAGCCATGCGCCGCCTCCACAACCACCCCAACGTCCTCAAAATCCACGAAGTCATGGCCACCAAAACC…
		1	Protein	471	MENSFFPYKSRKHSLQNLYNSPQTSSTKNILRLPPPATPAMGFPSPASPEKNPGTILLGKYELGRRLGSGSFAKVHVARSIEAGELVAVKIIDKKKTADAGMEPRIIREIEAMRRLHNHPNVLKIHEVMATKTKIYLVMELAAGGELFTRIRRFGCIQESAARRYFQQLASALTFCHREGIAHRDVKPQNLLLDKQGNLKVSDFGLSALPEHRSSTGLLQTSCGTPAYTAPEVIAQKSYDGAKADSWSCGVFLFVLLAGYVPFEDSNVVTMYRKIQGRDYKFPNWISKPARSIIYKLLDPNPETRMSIEAVTETKWFKKSLETSEFKSSVLESDDRLGKLTSHTITAFDLISLSAGLDLSGLFERRKRKETRFTATVSAEGVVEKAKTIGEKLGFRVEK…
BnSnRK3.43	chrC01g002424.t1	1	CDS	1332	ATGTTGCCTCCGTCAACATCCCCACGGCAACCATCGTCACATCATATGGACTTACCGACTCCACAATCACCAGATAAATCCCCCGCGACGATTCTCCTCGGCAAATACGAACTCGGTCGCCTGCTCGGCAGCGGTAGCTTTGCCAAAGTCCATGTGGCTCGTTCCATCGAAACCGAACAACTTATGGCCGTCAAAATCATCGACAAGAAGAGAACCGCCAAGGCCGGTATGGAGCCGATGATAATCCGGGAGATCGAAGCCATGCGCCGCCTCCAACACCATCCTAACGTCCTCAAAATCCACGAGGTCATGGCCACTAAAACAAAGATCTATCTCGTCATGGAGCTCGCGGCCGGCGGAGAGATTTACACCAAGATTCGCGATTCTGGCCGCCTTAAG…
		1	Protein	444	MLPPSTSPRQPSSHHMDLPTPQSPDKSPATILLGKYELGRLLGSGSFAKVHVARSIETEQLMAVKIIDKKRTAKAGMEPMIIREIEAMRRLQHHPNVLKIHEVMATKTKIYLVMELAAGGEIYTKIRDSGRLKESEARRYFQQLVSALTFCHREGIAHRDVKPQNLLLDKEGNLKVSDFGLSALPEDRRSTGMLHTACGTPAYTAPEVIAHRDYDGAKADSWSCGVFLYVLLAGYVPFNDSHIVLMYRKIQGRDYKFPNWISKPARSIIYRLLDPNPATRMSIEAVTETKWFKKSLETSEFKPNVLESDERLGPLRGDTITAFDLISLSTEWDLSGLFERRKMKRTRFTARVSAEGVVEKAKAIGEKLGFRVKEKSDARFVALSKGRTTVVVEAVELVE…
BnSnRK3.44	chrC01g003613.t1	1	CDS	1245	ATGGACTCTCTTCCTCAGCCGCAAAACCAGTCATCTCCGGCGAAAATACTCCTCGGGAAATACGAACTCGGTCGCCGTCTCGGCAGCGGAAGCTTCGCCAAAGTCCATTTGGCTCGCTCCATCGAAACCAACGAGCTCGTCGCCATTAAAATCATTGACAAGAAGAAGACCATCGACTCCTACATGGAGCCCAGGATAATCCGTGAGATCGACGCGATGCGCCGTCTCCGTGACCATCGCAACATCCTCAAGATCCACGAAGTCATGGCGACCAAATCGAAGATCTACATCGTCATGGAACTCGCCTCCGGCGGCGAGCTCTTCTCCAAACTCCTCCGTCGCGGTCGTCTCCCCGAATCAACAGCGCGTCGCTACTTCCAGCAGCTCGCCTCCGCGCTT…
		1	Protein	415	MDSLPQPQNQSSPAKILLGKYELGRRLGSGSFAKVHLARSIETNELVAIKIIDKKKTIDSYMEPRIIREIDAMRRLRDHRNILKIHEVMATKSKIYIVMELASGGELFSKLLRRGRLPESTARRYFQQLASALQFSHRDGVAHRDVKPQNLLLDKEGNLKVSDFGLSALPEHLRNGLLHTACGTPAYTAPEVISRRGYDGAKADAWSCGVILFVLLVGEVPFDDSNIASMYRKIQRRDYKFPSWISKQAKSIIYQMLDPNPATRMGIETVMKTTWFKKSLETSQFNFESEPVLEKSSSITAFDLISLSSGLDLSGLFESKKKKERRFTAKVSAVEVEEKAKAIGERLGYTVRKTKKEVVLGSGRTAIAVEAVELAVGVVVVEVKVVDREEGDSRWSDLI…
BnSnRK3.45	chrC03g001754.t1	1	CDS	1269	ATGCCGGAGATCCAGATTGTCTCCGACAACAGCAACACCAATGCCTTGTTCGGAAAATACGAGCTGGGGAAGCTTCTCGGCTGCGGCGCATTCGCCAAAGTCTTCCACGCACGTGACCTCCGCACGGGCCAAAGCGTCGCCATCAAGATCCTCAACAAGAAGAAACTCCTACTCACAAACCCAGCCCTAGCCAACAACATCAAACGCGAGATCTCCATCATGCGACGTTTATCTCACCCCAACATCGTCAGGCTCCACGAGGTCATGGCCACGAAGACAAAGATCTTCTTCGCGATGGAGTTCGTCAAAGGAGGAGAGCTCTTCAACAAAATCTCCAAACACGGACGCCTCAGCGAAGATCTCAGCCGCAGATACTTCCAGCAGCTGATCTCCGCCGTC…
		1	Protein	423	MPEIQIVSDNSNTNALFGKYELGKLLGCGAFAKVFHARDLRTGQSVAIKILNKKKLLLTNPALANNIKREISIMRRLSHPNIVRLHEVMATKTKIFFAMEFVKGGELFNKISKHGRLSEDLSRRYFQQLISAVGYCHARGVYHRDLKPENLLIDENGSLKVSDFGLSALTDQIRPDGFLHTLCGTPAYVAPEILSKKGYEGAKVDVWSCGVVLFVLAAGYLPFNDPNMMSMYKKIYKGEYRCPKWMSQDLKRFISRLLDINPETRITVDEIVKDPWFVKGGFKPIKFHDEIDLKGGGGGEVEGVKSLNAFDLISFSSGLDLSGLFAGCSESERFLSEKLAEEVEEFAKEENLKVKKEEYGFEMEGQNGNFMIEIYISRLNDLLAVVEARRRGGDAGCYK…
BnSnRK3.46	chrC03g004479.t1	12	CDS	1335	ATGGTGAGAAAGCATGAAGAGGAGGTGAGGAAAGAAATGCGACTGGGGAAATACGAGCTCGGGAGGACGCTCGGCGAGGGTAATTTCGGTAAAGTCAAATTCGCTAAAGACACCGTCTCCGGTCAACCGTTCGCCGTTAAGATCATCGACAAGTCTCGTATCTCCCATCTCAACTTCTCCTTGCAGATAAAAAGAGAGATACGGACGCTGAAAATGGTTAAACATCCCAACATTGTTAGATTACATGAGGTCTTGGCTAGCAAAACAAAGATTTATATGGTCATGGAATGTGTTATGGGAGGAGAATTATTCGACAGAATTGTTTCTAAAGGAAAGCTATCAGAAACCGAAGGAAGAAAAATGTTTCAGCAGCTCATCGATGGAATCAGCTACTGTCAC…
		12	Protein	445	MVRKHEEEVRKEMRLGKYELGRTLGEGNFGKVKFAKDTVSGQPFAVKIIDKSRISHLNFSLQIKREIRTLKMVKHPNIVRLHEVLASKTKIYMVMECVMGGELFDRIVSKGKLSETEGRKMFQQLIDGISYCHSKGVFHRDLKLENVLLDANGHIKITDFGLSALPQHFRDDGLLHTTCGSPNYVAPEVLANRGYDGAASDIWSCGVILYVILTGCLPFDDRNLAVLYQKICKGDPPIPRWLSPGARTMVKRMLDPNPATRITVTGIKASEWFKQDYTPSVPDDDDDEEEEVDTDDDSFSVQELGSEEGKGSESPTIINAFQLIGMSSFLDLSGFFEQEDVSERRIRFTSNSSARYLLEKIETAVTEMGFSVQKKHAKLKVKQEETNHKGQVGLLVTAE…
BnSnRK3.47	chrC03g008155.t1	1	CDS	1308	ATGGTCGGAGCTAAACCGGTGAAAACGATGGAGAAAGGATCTGACGGTGCGGGGCTTCTCCACGGCCGTTACGAGCTAGGTCGTCTCCTAGGGCACGGAACGTTCGCAAAAGTTTACCACGCATGCAACGTAACAACGGGAAAAAGCATGGCGATGAAAGTCGTGGCCAAAGAGAAGGTCATAAAGGTAGGCATGGTGGAGCAGATCAAGCGTGAGATCTCAGTGATGAGCATGGTGAAGCATCCCAACATCGTCGAGCTCCACGAAGTCATGGCCAGCAAATCCAAGATCTACTTCGCCATGGAGCTTGTCCGAGGCGGCGAGCTATTCGCCAAAGTCTCCAAAGGAAGGCTACGCGAGGACGTGGCGCGCGTGTACTTCCAGCAACTAATCTCCGCC…
		1	Protein	436	MVGAKPVKTMEKGSDGAGLLHGRYELGRLLGHGTFAKVYHACNVTTGKSMAMKVVAKEKVIKVGMVEQIKREISVMSMVKHPNIVELHEVMASKSKIYFAMELVRGGELFAKVSKGRLREDVARVYFQQLISAVDFCHSRGVYHRDLKPENLLLDEEGNLKVTDFGLSALTEHLKQDGLFHTTCGTPAYVAPEVILKKGYDGAKADLWSCGVILFVLLAGYLPFQDDNLVNMYRKIYRGDFKCPGWLSSDARRLVTKLLDPNSNTRISIDKVMDSSWFKKPSTRSKNQPGEAEDLDLSVHKSKEETETLNAFHIIALSEGFDLSPLFEEKKKEEKREMRFATSRPASSVISSLEEAARVGDKFDVRKSESRVRIEGKQNGRKGKLAVEAEIFAVAPSFV…
BnSnRK3.48	chrC04g000839.t1	1	CDS	1284	ATGGCCGGCGAAGACTCTTCCGACTCCATCATCGTCAACGTCGACGGAGACGATAACAAATCGGCGCTGTTCGGCAAATACGACCTCGGAAAGCTTCTCGGCAGCGGCGCGTTCGCCAAAGTCTACCAGGCGGAGGATCTCCACAACGACAGCGAAAGCGTCGCGATCAAAGTCGTCCAGAAGAAGCGTCTGAAAGACGGACTCACGGCGCACGTCAAGAGGGAAATTTCCGTCATGCGCCGCCTCCGCCACCCTCACATCGTCCTCCTCTCGGAAGTCCTCGCCACCAAGACGAAGATCTACTTCGTCATGGAGCTGGCCAAGGGCGGCGAGCTGTTCTCGAGAGTCTCGAGCAACCGATTCACGGAGAAGCTCAGCCGGAAGTATTTCCGGCAATTG…
		1	Protein	428	MAGEDSSDSIIVNVDGDDNKSALFGKYDLGKLLGSGAFAKVYQAEDLHNDSESVAIKVVQKKRLKDGLTAHVKREISVMRRLRHPHIVLLSEVLATKTKIYFVMELAKGGELFSRVSSNRFTEKLSRKYFRQLISAVRYCHARGVYHRDLKPENLLLDENRDLKVSDFGLSAMKEQIKSDGMLHTLCGTPAYVAPELLTKKGYDGSKADIWSCGVVLFLLNAGYLPFRDSNISGLYRRIRTAQYTMPEWTSPELTNLLRRLLEPVPEKRITVDEILKDPWFNHGVDPSEIVGIQVDDYDLEESGKKLNAFELIASSSTANLAGLFGNFVTPDHCDQFVSDESPAEIMRKVVEVARQLNLRIAKKKERAVKLEGSQGVANIVVKIRRLTDELVIVEMKNK…
BnSnRK3.49	chrC04g001335.t1	1	CDS	1461	ATGGCTCTGCGTCTTCTTGGTCGAATCGTAACTAAAGCCGTGAAGAAAGAGAACAGTCCAGAGAGCCCTAGGAGTCCGAAAACCCCACAAGGCTCTGTTCTCATGGACAAGTACGAGCTAGGAAAGCTTCTTGGCCAAGGAAGCTTTGCTAAAGTCTATTTAGCACGGAGCATTAGTACCGGCGAGAACGTCGCCATCAAAGTCATAGACAAAGAGAAGATCGTGAAAAGTGGATTGGCCGGTCATATTAAACGAGAAATATCCATCCTCCGCCGCGTCCGCCACCCTTACATTGTCCACCTCCTCGAGGTCATGGCTACGAAGACAAAGATATACATCGTGATGGAGTTCGTACGAGGCGGAGACCTTTTAGGAAAGGTATCTAAAGGGCGGCTTCGT…
		1	Protein	487	MALRLLGRIVTKAVKKENSPESPRSPKTPQGSVLMDKYELGKLLGQGSFAKVYLARSISTGENVAIKVIDKEKIVKSGLAGHIKREISILRRVRHPYIVHLLEVMATKTKIYIVMEFVRGGDLLGKVSKGRLRQGVARSYFQQLISSVSFCHSRGVYHRDLKLENLLLDDEGNLKVSDFGLSIVSEQLRQDGICQTFCGTPAYLAPEVLTMKGYDAAKADVWSCGVILFVLMAGYLPFEDKNIMVMYKKIHKGKFRCPKWFSPELTRLLTRILDTNPDTRITIPEIRKHRWFKKGFKNVKFYIEDDKLCRVDDNSEDESSSVSSGRSSTASEGDAEFEIKRVGSMPRPTSLNAFDIISFSYGFDLSSFFEEGGQGARFVSAAPVTKIISKLEDIAILAN…
BnSnRK3.50	chrC04g001336.t1	1	CDS	1476	ATGGCTCCAGTCCCATCTCCGCAAGTGCTACTCCCCCGTCTTCTCGGTAAAGTCATTACTAAAGACGCGAAGAAAGAGACCAGTACTCCAGAGAGCCCTAAGAGTCCAAAAACCCCACAAGGCTCTATCCTCATGGACAAGTACGAGTTAGGAAAGCTTCTTGGCCACGGAAGCTTCGCTAAAGTCTATCTCGCCCGGAACATTAACACCGGCGAGAACGTCGCCATCAAAGTCATCGACAAAGAAAAGATCGTCAAAAGCGGTTTAGCCGGCCACATAAAACGTGAGATATCCATCCTCCGCCGCGTCCGCCACCCTTACATCGTCCACCTCCTCGAGGTCATGGCTACAAAGACCAAGATCTACATCGTCATGGAGTACGTACGAGGCGGAGACCTT…
		1	Protein	492	MAPVPSPQVLLPRLLGKVITKDAKKETSTPESPKSPKTPQGSILMDKYELGKLLGHGSFAKVYLARNINTGENVAIKVIDKEKIVKSGLAGHIKREISILRRVRHPYIVHLLEVMATKTKIYIVMEYVRGGDLYTKVSKGRLREGVARRYFQQLISSVSFCHGRGVYHRDLKLENLLLDDEGSLKVSDFGLSVVSEQLKQDGICQTFCGTPAYLAPEVFTRKGYDAAKADVWSCGVILFVLMAGYLPFDDKNVMFMYKKIFKGQFKCPHWFSPELTRLMGRILDTNPDTRITISEIMKHRWFKKGFKDVKFYIENDKLCREDDDDDEYDSLSSGRSSTASEGDAEFVIKRVGSMPRPASLNAFDIISFSSGFDLSGLFEEGGQGARFVSAAPVTKIISK…
BnSnRK3.51	chrC04g004240.t1	13	CDS	1362	ATGGATCAGAAGAAAAGAATTATGACAAAGAAAACGAGGAAACTGGGTAAATATGAGGTTGGTCGGACCATAGGGGAAGGCAGTTTCGCTAAGGTTAAGTTTGCGAGGAACACAGACAGTGGAGAAAACGTTGCCATTAAAATCATGGCTAAGAGTACTATACTTAAGAACAAAATGGCTGATCAGATCAAAAGAGAGATATCTACAATGAAGATTGTACGACACCCTAACATAGTCAGGTTGTATGAGGTCTTGGCGAGTCCTTCTAAAATATATATCGTTTTGGAGTTTGTGACTGGAGGAGAGCTCTTTGATAGAATTGTTCATAAAGGGAGACTTGAAGAAAGTGAGGCTCGCAAATACTTTCAACAGCTTATAGATGCTATTGCTCATTGTCAC…
		13	Protein	454	MDQKKRIMTKKTRKLGKYEVGRTIGEGSFAKVKFARNTDSGENVAIKIMAKSTILKNKMADQIKREISTMKIVRHPNIVRLYEVLASPSKIYIVLEFVTGGELFDRIVHKGRLEESEARKYFQQLIDAIAHCHCKGVYHRDLKPENLLLDNNGNLKVSDFGLSALPQQGVELLRTTCGTPNYAAPEVLNGQGYDGSAADIWSCGVILFVIMAGFLPFSETDLPSLYRKISAAEFSCPQWFSADVKSLIQRILDPNPNTRIQIQGIRKDRWFKLNYMPTRAKEEEEVNLDDVRAVFDGIEGSYVAENIERRYEGPLMMNAFEMITLSQGLNLSALFDKRQDFVKRQTRFVSRREPSVIIANIEAVATSMGFRAHTRNFKTRLEGLSSIKAGQFAVVIEVY…
BnSnRK3.52	chrC04g004946.t1	2	CDS	1374	ATGGAAGAATCCAAAACTGTCCTCTTCGACAAATACACGATCGGAAAACTCCTCGGCACCGGTAACTTCGCCAAGGTATACCACGGCACAGAGATATCTACCGGCGATGAGGTGGCAATCAAAGTCATAAAGAAAGACCTCGTGTTAAAACGTCGAGGCATGACGGAGCAGATCGAGAGAGAGATCGCCGTCATGCGACTCCTCCGCCACCCAAACGTCGTGGAGCTCCGTGAAATGATGGCGACAAAGACGAAGATCTTCTTCATCATGGAGTACGTCGACGGAGGAGAGCTTTTCGAGAGGCTGGATAAAGACGGGAAGCTCCCGGAGGATCTTGCGCGGAAGTATTTTCAGCAGCTGATCTCCGCCGTTGATTTTTGTCACAGCCGCGGCGTTTAC…
		2	Protein	458	MEESKTVLFDKYTIGKLLGTGNFAKVYHGTEISTGDEVAIKVIKKDLVLKRRGMTEQIEREIAVMRLLRHPNVVELREMMATKTKIFFIMEYVDGGELFERLDKDGKLPEDLARKYFQQLISAVDFCHSRGVYHRDIKPENLLLDGHGDLKVTDFGLSALMMPEGLGGRRGSSDDLLHTRCGTPAYVAPEVLRNKGYDGAMADIWSCGIVLYALLAGFLPFIDENVMTLYTKIFKAEIDFPPWFSTESQELISKLLLSDPEQRITMSEIKQFPWFRKNFTPPEAFSIDETLPSPPPEPPSKKNKKHLNVDEEDGGSSPRSFNAFQLISSMSSGFDLSSLFEIKRKPKRMFTSKLPAIAVKERLEEAAPEMNMRVKHVKDCKMKLQSRTEGRKGRLSVTA…
BnSnRK3.53	chrC04g005049.t2	12	CDS	1275	ATGAATCGGAGGCAGCAAGTCAAGCGTAGAGTAGGTAAGTATGAAGTGGGAAGGACAATTGGGGAAGGAACTTTTGCTAAAGTCAAGTTTGCAAGAAACTCTGAAACTGGAGAACCTGTAGCCCTCAAGATTCTTGATAAAGAGAAAGTCCTCAAGCATAAGATGTCTGAACAGATCAGAAGAGAGATAGCTACTATGAAGTTGATTAAGCATCCAAATGTTGTTCAACTGTATGAGGTGATGGCAAGCAAGACAAAAATATTTATCATCTTGGAGTATGTTACAGGAGGAGAACTCTTCGATAAGATTGTGAATGATGGGAGGATGAAAGAAGATGAGGCTCGTAGATATTTTCAACAGCTTGTGCATGCTGTGGACTACTGTCATAGCAGAGGTGTT…
		12	Protein	425	MNRRQQVKRRVGKYEVGRTIGEGTFAKVKFARNSETGEPVALKILDKEKVLKHKMSEQIRREIATMKLIKHPNVVQLYEVMASKTKIFIILEYVTGGELFDKIVNDGRMKEDEARRYFQQLVHAVDYCHSRGVYHRDLKPENLLLDAYGNLKISDFGLSALSQQVRDDGLLHTSCGTPNYVAPEVLNDGGYDGATADMWSCGVILYVLLAGYLPFDDSNLMNLYKKISSGEFNCPPWLSLGAMKLITRILDPNPMTRVTPQEVFEDEWFKKDYKPPVFEEKDDSNMDDVDAVFKDSEEHHVTEKKEEQPAAINAFEIISMSRGLNLENLFDPEQEFKRETRITLRGGANEIIDKIEEAAKPLGFDVQKKNYKMRLENVKAGRKGNLNVATEIFQVAPSL…
BnSnRK3.54	chrC04g005675.t1	1	CDS	1506	ATGGCTCAAGTTCTATCTCCACCGGTGCCACTTCTGCCCATCGCCGGCCAAAAGCCGCTGCAGTTCATGGCCGGCCTCCTCGGTCTAATCGTGACTCAAGACGTGAAGAAAGAGATAACTCCAGAGAGCCCTAGGAGTCCAAAAACAACACAAGGCTCTATACTCATGGACAAGTACGAGATAGGAAAGCTTCTTGGCCAAGGAAGCTTCGCTAAAGTCTACTTAGCCCGGAACATTAACACCGGCGAGAACGTAGCCATCAAAGTCATCGACAAGGAGAAGATCGTGAAAAGCGGAATGGCCGGTCATATAAAACGAGAGATCTCCATCCTCCGCCGCGTTCGCCACCCTTACACTGTCCACCTCCTCGAGGTCATGGCTACTAAAACAAAAATCTAC…
		1	Protein	502	MAQVLSPPVPLLPIAGQKPLQFMAGLLGLIVTQDVKKEITPESPRSPKTTQGSILMDKYEIGKLLGQGSFAKVYLARNINTGENVAIKVIDKEKIVKSGMAGHIKREISILRRVRHPYTVHLLEVMATKTKIYIVMEYVRGGELFDKVARGRLREGTARRYFQQLISSVAFCHSRGVYHRDLKLENLLLDDEGNVKVSDFGLSVVSEQLRQEKICQTFCGTPAYLAPEVLTRKGYDAAKADVWSCGVILFVLMAGYLPFDDKNVLVMYKKIYKGLFRCPKWFSPELRGLMNRILDTNPDTRITIPEIMEHRWFKKGFKDVKFYIENDKLCREDDNDDEDDSSSSLSTGRSSISSEGDLEFDIKRIGSMPRPASLNAFDLISFSTGFDLSGLFEEGGQGA…
BnSnRK3.55	chrC05g000063.t1	14	CDS	1344	ATGATCGGGAGTAGAAAGAGGACGACGCCGGCGAGCAGGACTCGAGTGGGGAACTACGAGATGGGACGAACTCTAGGCGAAGGTAGCTTCGCTAAGGTCAAATACGCTAGGAACACCGTCACGGGAGATATAGCCGCTATTAAAATCCTCGACCGAGATAAGGTTCTACGTCACAAAATGGTTGAACAGCTTAAAAGAGAAATATCGACAATGAAACTAATTAAACATCCAAATGTGGTTGAAATCATTGAGGTTATGGCGAGCAAAACGAAGATCTATATCGTTCTTGAGCTTGTCAATGGAGGTGAACTCTTTGATAAAATTGCTCAACAAGGGAGACTTAAGGAGGATGAAGCTCGGAGATATGTTCAGCAGCTCATCAATGCCGTTGATTACTGC…
		14	Protein	448	MIGSRKRTTPASRTRVGNYEMGRTLGEGSFAKVKYARNTVTGDIAAIKILDRDKVLRHKMVEQLKREISTMKLIKHPNVVEIIEVMASKTKIYIVLELVNGGELFDKIAQQGRLKEDEARRYVQQLINAVDYCHSRGVYHRDLKPENLLLDANGVLKVSDFGLSAFSLQVREDGLLHTACGTPNYVAPEVLSDKGYDGAAADVWSCGVILFVLMAGYLPFDEPNLMTLYKRICKAEFNCPPWFSPGAKNVIKRILDPSPITRISIAELLEDEWFKQGYKTPSFEQDDEDITIDDVDAAFSNSKECLVTEKKEKPESMNAFELISSSNEFSLENLFEKQAQLVKKETRFTSNRPASEIMSKMEETAKPLGFNVRKDKYKIKMKGDKSGRKGQLSVATEVF…
BnSnRK3.56	chrC05g002651.t1	15	CDS	1407	ATGATGGCTTCTCGAGCAACACCTTGGCGTTCAACAACGACTTCTGGGTCTTCAGGGACGCGAGTGGGTAAGTACGAGCTTGGGAAAACTCTGGGGGAAGGAACATTCGCTAAGGTCAAGTTCGCCAGGAATGTTGAGAACGGAGAGAGTGTCGCCATTAAAGTCATTGATAAAGAGAAAGTCTTGAAAACCAAAATGATCGCTCAGATCAAGCGTGAGATTTCGACAATGAAACTCATCAAGCATCCGAATGTCATCCGTATGTATGAGGTGATGGCTAGCAAAACTAAGATCTACTTTGTTTTGGAATTCGTTACTGGTGGAGAGCTTTTCGATAAAATTTCAAGCAGTGGGAGGTTGAAGGAAGATGAGGCCAGGAAGTACTTCCAGCAGCTTATT…
		15	Protein	469	MMASRATPWRSTTTSGSSGTRVGKYELGKTLGEGTFAKVKFARNVENGESVAIKVIDKEKVLKTKMIAQIKREISTMKLIKHPNVIRMYEVMASKTKIYFVLEFVTGGELFDKISSSGRLKEDEARKYFQQLINAVDYCHSRGVYHRDLKPENLLLDANGTLKVSDFGLSALPQQVREDGLLHTTCGTPNYVAPEVINNKGYDGAKADLWSCGVILFVLMAGYLPFEDSNLTSLYKKIFKAEFTCPPWFSASAKKLIKRILDPNPATRITLAEVIENEWFKKGYKAPKFENANVSLDDVDAIFDHLGESKNLVVERRGEGPKTPVTMNAFELISTSQGLNLGSLFEKQTGLVKRKTQFTSKCPANDIVTKIEAAAAPMGFDVKKNNYKMKLLGEKSGRK…
BnSnRK3.57	chrC05g002978.t1	11	CDS	1257	ATGGTGACGAAGGAAATGCGTGTTGGAAAATACGAGCTTGGGAGGACGCTTGGTGAAGGAAACTCTGCGAATGTCAAACTCGCCAGAGATACTGTTTCAGGACAATCTTTCGCCGTCAAAATCATCGACAAGTCTCGTATCTCTCGTCTTAACGTCTCCTTGCAGATTAAGAGAGAGATCCGCACACTCAAAGTGTTGAAGCATCCCAACATTGTCAGATTACATGAGGTCTTAGCTAGCAAAACCAACATTTACATGGTCCTTGAATATGTCACTGGAGGAGACTTATTTGACAGAATTGTCTGCGAAGGAAAGATTTCGGAGAGAGAAGGAAGAAAAATGTTTCAGCAGTTAATTGATGGACTCAACTATTGTCATTACAAAGGCGTTTTCCACAGG…
		11	Protein	419	MVTKEMRVGKYELGRTLGEGNSANVKLARDTVSGQSFAVKIIDKSRISRLNVSLQIKREIRTLKVLKHPNIVRLHEVLASKTNIYMVLEYVTGGDLFDRIVCEGKISEREGRKMFQQLIDGLNYCHYKGVFHRDLKLENVLLDAKGHIKITDFGLSALPQHFREDGLLHTACGSPNYVAPEVLVNKGYDGAASDIWSCGVILYAILTGCLPFDDTNLAAICRKIVKGDPPIPRWISPGAKTMIKRMLDPNPMTRITIAGIKANDWFKHDYSTSSNCHDEDDAISIQDVYEEEKTSDSPTVINAFQLIGMSLFLDLSGLFETENVSERQIRFTTNKPVVDVLDKIKTVLMEMGFCVQKKHTMLKAIQEESTRKGQGGLSVTAEVFEIIPLLNVVELRKSH…
BnSnRK3.58	chrC05g003550.t1	2	CDS	1200	atggactctcttcctcaaccgcagaaccagtcatctccggcgaaaattctcctcggaaaatacgagctaggccgccgtctcggcagcggaagcttcgcgaaagtccatttaggtcgttccatcgaaacccacgagcttgtcgccatcaaaatcatcgataagaagagaaccatcgagtccaacatggagccaaggatcatccgtgagatagacgcgatgcgtcgtctccgcgaccatcccaacatcctcaagatccacgaggtcatggcgaccaaatccaaaatctacatcgtcatggaactcgccgtcggcggcgagcttttcttcaaactcctccaccgcggccgtcttcccgaatccgccgctcgtcgttacttccagcagctcgcctcagcgctt…
		2	Protein	400	MDSLPQPQNQSSPAKILLGKYELGRRLGSGSFAKVHLGRSIETHELVAIKIIDKKRTIESNMEPRIIREIDAMRRLRDHPNILKIHEVMATKSKIYIVMELAVGGELFFKLLHRGRLPESAARRYFQQLASALQFSHLHGVAHRDVKPQNLLLDKEGNLKVSDFGLSALPEHLRDGLLHTACGTPAYTAPEIISRRGYDGAKADAWSCGVILYVLLVGYVPFDDSNIASMYRKIQRREYRFPSWISKQARSIIHQMLDPNPETRMSLEAVMNTTWFKKSLTGSELDCNVLEPEPEPVIEKSSSITAFDLISLSSGLDLSGLFEVKRKRERRRRRRKGGEAKVVGLGRGRMEIVVEAVELAVDIVVVEVKVVDGEEGDSRWSDLITELGDIVLSRHTDVM*
BnSnRK3.59	chrC05g003552.t1	2	CDS	1200	atggactctcttcctcaaccgcagaaccagtcatctccggcgaaaattctcctcggaaaatacgagctaggccgccgtctcggcagcggaagcttcgcgaaagtccatttaggtcgttccatcgaaacccacgagcttgtcgccatcaaaatcatcgataagaagagaaccatcgagtccaacatggagccaaggatcatccgtgagatagacgcgatgcgtcgtctccgcgaccatcccaacatcctcaagatccacgaggtcatggcgaccaaatccaaaatctacatcgtcatggaactcgccgtcggcggcgagcttttcttcaaactcctccaccgcggccgtcttcccgaatccgccgctcgtcgttacttccagcagctcgcctcagcgctt…
		2	Protein	400	MDSLPQPQNQSSPAKILLGKYELGRRLGSGSFAKVHLGRSIETHELVAIKIIDKKRTIESNMEPRIIREIDAMRRLRDHPNILKIHEVMATKSKIYIVMELAVGGELFFKLLHRGRLPESAARRYFQQLASALQFSHLHGVAHRDVKPQNLLLDKEGNLKVSDFGLSALPEHLRDGLLHTACGTPAYTAPEIISRRGYDGAKADAWSCGVILYVLLVGYVPFDDSNIASMYRKIQRREYRFPSWISKQARSIIHQMLDPNPETRMSLEAVMNTTWFKKSLTGSELDCNVLEPEPEPVIEKSSSITAFDLISLSSGLDLSGLFEVEEEREEVHGESLRRGSGGESEGDWGEVRLCSEEDEERRKRKNGDSCGGGGVSGGIVVVEVKVLKEKKKKTHSGPI*
BnSnRK3.60	chrC05g003555.t1	1	CDS	1278	ATGGACTCTCTTCCTCAACCGCAGAACCAGTCATCTCCGGCGAAAATTCTCCTCGGAAAATACGAGCTAGGCCGCCGTCTCGGCAGCGGAAGCTTCGCGAAAGTCCATTTAGGTCGTTCCATCGAAACCCACGAGCTTGTCGCCATCAAAATCATCGATAAGAAGAGAACCATCGAGTCCAACATGGAGCCAAGGATCATCCGTGAGATAGACGCGATGCGTCGTCTCCGCGACCATCCCAACATCCTCAAGATCCACGAGGTCATGGCGACCAAATCCAAAATCTACATCGTCATGGAACTCGCCGTCGGCGGCGAGCTTTTCTTCAAACTCCTCCACCGCGGCCGTCTTCCCGAATCCGCCGCTCGTCGTTACTTCCAGCAGCTCGCCTCAGCGCTT…
		1	Protein	426	MDSLPQPQNQSSPAKILLGKYELGRRLGSGSFAKVHLGRSIETHELVAIKIIDKKRTIESNMEPRIIREIDAMRRLRDHPNILKIHEVMATKSKIYIVMELAVGGELFFKLLHRGRLPESAARRYFQQLASALQFSHLHGVAHRDVKPQNLLLDKEGNLKVSDFGLSALPEHLRDGLLHTACGTPAYTAPEIISRRGYDGAKADAWSCGVILYVLLVGYVPFDDSNIASMYRKIQRREYRFPSWISKQARSIIHQMLDPNPETRMSLEAVMNTTWFKKSLTGSELDCNVLEPEPEPVIEKSSSITAFDLISLSSGLDLSGLFEVKRKRERRFTAKVSAVEVEEKAKAIGEKLGYVVKKTKKGGEAKVVGLGRGRMEIVVEAVELAVDIVVVEVKVVEGE…
BnSnRK3.61	chrC06g000202.t1	11	CDS	1281	ATGGTGAGGAAGGGAATGCGTGTCGGGAAGTACGAGCTTGGGAGGACTCTTGGGGAAGGCAACTCTGCCAAAGTCAAACTCGCTACAGATACCGTTTCAGGCCAATCGTTCGCCGTCAAAATCATCGACAAATCTAGTATCAAACGCCTTAACGTCTCTTTTCAGATTAAGAGAGAGATCCGGACACTGAAAGTGTTAAAGCATCCAAATATTGTCAGATTACATGAGGTTTTGGCTAGCAAAACCAAGATTTACATGGTCCTTGAATGTGTCACTGGAGGAGACTTATTTGACAGAATTGTCTCCAGAGGAAAGCTTTCGGAAACAGAAGGACGAACATTGTTTCAGCAGTTGATTGATGGAGTCAGCTATTGTCATAACAAGGGAGTTTTCCACAGA…
		11	Protein	427	MVRKGMRVGKYELGRTLGEGNSAKVKLATDTVSGQSFAVKIIDKSSIKRLNVSFQIKREIRTLKVLKHPNIVRLHEVLASKTKIYMVLECVTGGDLFDRIVSRGKLSETEGRTLFQQLIDGVSYCHNKGVFHRDLKLENVLLDAKGHIKITDFGLSALPQHFREDGLLHTTCGSPNYVAPEVLANKGYDGAASDIWSCGVILYVILTGCLPFDDANLAVLCRNIFKGDPPIPRWLSPGAKTMIKRMLDPNPITRMTIAGIKANDWFNNGYTPSNSDDEDDASSIQEDMVKVSEEEKNHDSPIVINAFELIGMSSFLDLSGLFETEKVSDRQIRFTSNRLAIDVLEKIKTNLMEMGFYVQKKQTMLKAIQQESNRKGQSGLSLTAEVFGIVPLLNVVELR…
BnSnRK3.62	chrC07g001353.t2	14	CDS	1452	ATGGCTTCTCGAACAACACCTTCGCGATCCACTCCTTCTCGATCGACACCTTCAGGTAGTAGTAGTAGTAGTAGTTCGATTAGTAGGACACGAGTGGGTAAGTACGAGCTTGGGAGAACACTTGGTGAAGGAACCTTCGCTAAGGTCAAATTCGCTAGGAACGTCGAGAAGGGAGAGAGAGTGGCTATCAAGGTTATTGATAAAGAGAAGGTTCTGAAGAACAAGATGATCGCTCAGATTAAGCGTGAGATCTCGACCATGAAGCTGATCAAGCACCCAAATGTCATCCGCATGATTGAGGTGATGGCTAGCAAGACTAAGATCTACTTTGTGTTGGAACTTGTTACTGGTGGAGAGCTTTTCGATAAAATTTCAAGCACTGGGAGATTGAAGGAAGAT…
		14	Protein	484	MASRTTPSRSTPSRSTPSGSSSSSSSISRTRVGKYELGRTLGEGTFAKVKFARNVEKGERVAIKVIDKEKVLKNKMIAQIKREISTMKLIKHPNVIRMIEVMASKTKIYFVLELVTGGELFDKISSTGRLKEDEARKYFQQLINAVDYCHSRGVYHRDLKPENLLLDANGTLKVSDFGLSALPQQVREDGLLHTTCGTPNYVAPEVINNKGYDGAKADLWSCGVILFVLMAGYLPFEDSNLTSLYKKIFKAEFTCPPWFSASAKKLIKRILDPKPATRITFAEVIENEWFKKGYKAPKYENADVSLDDVDAIFDESGESKNLVVERKEEEPKNPVTMNAFELISTSQGLNLGSLFEKQMGLVKRKTRFTSKCSANDIVTKIEAAAGPLGFDVKKNNYKM…
BnSnRK3.63	chrC07g002648.t1	3	CDS	984	ATGGATAAAAACGGCATTGTGTTGATGCAAAGGTACAAATCAGGTCGTCTCCTAGGTCAAGGCACGTTCGCAAAAGTTTACCACGCACGTAACCTAAAAACAGGAGAAAACGTAGCTATCAAGCAATTGATCGGTGCAATCGATTATTGCCATAGCCGCAGTGTTTACCACCGTGATCTCAAACCAGAGAATCTACTTCTAGACGAAAATAGTGATTTGAAAATATCTGATTTTGGTCTTAGCGCGTTGAGAGAGTCTAAGAAACAAGATGGCTTGCTACACACGACATGTGGAACACCTGCTTACGTGGCGCCTGAAGTGATCTCCAAGAAAGGTTATGATGGTGCTAAAGCTGATGTTTGCTGGTTTTCTTCCGTTTCCTCCTGGTTTAGATGTCCT…
		3	Protein	328	MDKNGIVLMQRYKSGRLLGQGTFAKVYHARNLKTGENVAIKQLIGAIDYCHSRSVYHRDLKPENLLLDENSDLKISDFGLSALRESKKQDGLLHTTCGTPAYVAPEVISKKGYDGAKADVCWFSSVSSWFRCPNWFPPEVKKLLSRILDPNPNSRIKIDKIMENSWFQKGFKKIEEPKSPDSMIESLMSDVHAAFAVQPMCYTAFDLISSLAQGFDLSGLFEKEERSGSMFTTKKEAKEIVSKFEEIATSSERFDLKKINVGVIKMEDRREGRKGQVAIEVEIFEVTKSFNMVEFKKSGGDTMEYKQFCDRELKPSSKDIVWKWQGN*
BnSnRK3.64	chrC07g003522.t1	6	CDS	1284	ATGGCCTCGTATGTTTTCAACAACAACTACTTGAAGAGCGGACTCGCTGACGAGGCTTGTAGTTTCAACAACAACGCTGCTCTCACTTCCATCAATCCCAGTCAAGGAACTTGTAGATACCATTCAAGCAGTAAGAGAGTGATCAGCAATGGTCGAGTTGTGGATGACAACTTCAATGGGTGCAGGACAAGCAGATATGAGCCGTGGCTGACGGGTTTCCAGCAGCTGTATCTTGTTGGTCTTTTCACAAACTCAGAACCAATAAGAGATTCTATCATCGTCAACGTTGACGGAGACGATAACAAATCAGCTATATTCGGCAAATGCGACCTCGGAAAGCTTCTCGGCAGTGGCGCGTTCGCCAAAGTCTACCAAGCGGAGGATCTTCACAACGACCGC…
		6	Protein	428	MASYVFNNNYLKSGLADEACSFNNNAALTSINPSQGTCRYHSSSKRVISNGRVVDDNFNGCRTSRYEPWLTGFQQLYLVGLFTNSEPIRDSIIVNVDGDDNKSAIFGKCDLGKLLGSGAFAKVYQAEDLHNDRESVAIKVVQKKRLKHGLTVQVKREISVMCGLRHPHIVLLSEVLDTKTKKIFVMELAKGGELFSRVSSNRFTEGLSRKYFKQLISAVRYCHARGVHHSDLKPENLLLDENRDLKVSDFGLSAMKEQIKPDGMLHTLCGTPCLRYDGSKADDIWSCGVVLFLLNAGYLPFRDSNISGLYRRIRMAQYTMPEWTSPPFTGAGSGETDHRGGDSEGSLVQPRSGSERDRRVESEDCEEEGESGEAGRVAGSGEIVVKIRRLTDELVMKNK…
BnSnRK3.65	chrC07g003748.t1	1	CDS	1368	ATGGAGGAAGAACGGCGCGTTGTTCTGTTCGGGAAATACGAAATAGGAAGGCTTCTAGGCAAAGGAACCTTCGCAAAAGTCTACCACGCAAAACACATCACCACCGGCGAGAGCGTGGCGATCAAGATCATCAACAAAGACCACGTCATGAAACGCCCCGGCATGATGGATCAGATCAAGCGCGAGATCTCCATCATGAGGCTCGTCCGCCACCCCAACATCGTCGAGCTCAAAGAAGTCATGGCGACCAAGACCAAGATCTTCTTCGTGATGGAGTTCGTCAGAGGCGGCGAGCTTTTCGCCAAAGTCGTCAAAGGGAAACTCAAGGAAGACGCGGCGCGCAGATACTTCCAGCAGCTGATCTCGGCCGTCGATTTCTGCCACAGCAGGGGCGTCTCC…
		1	Protein	456	MEEERRVVLFGKYEIGRLLGKGTFAKVYHAKHITTGESVAIKIINKDHVMKRPGMMDQIKREISIMRLVRHPNIVELKEVMATKTKIFFVMEFVRGGELFAKVVKGKLKEDAARRYFQQLISAVDFCHSRGVSHRDLKPENLLVDENGDLKVSDFGLSALPEQLLQDGLLHTQCGTPAYVAPEVLRKKGYDGAKADIWSCGVVLYVLLAGYLPFQEENLMNMYRKIFKAEFDFPPWFSPEARRLISKLLVVDPEKRISIPAITRTPWFRKTFKAPMIAAINSPGNELEEEEDGAAVSPKFFNAFQFISSMSSGFDLSSLFESKRKVRSMFTSRWSAAEIVAKIEGIGKEIGMKVKRTKDFKVRMQGKTEGRKGQISVTAEVFEVAPEVAVVELCKSAGD…
BnSnRK3.66	chrC07g005161.t1	1	CDS	1296	ATGGTCGGAGCTAAACCAGTGAAGATGGTAGAGAATGGATCTGACGGTACAAGCCTGCTTAACGGGCGTTACGAGATAGGTCGACTTCTAGGTCACGGAACATTCGCGAAAGTGTACCACGCACGCAACGTAACAACCGGCAAAAGCGTCGCTCTAAAAGTCGTGGCCAAAGAGAAAGTAGCAAAGGCAGGCATGGAGGAGCAGATCAAACGAGAGATCTCCGTGATGAAAATGGTGAAGCACCCCAACATCGTCGAGCTCCACGAGGTCATGGCTAGCAAAACCAAGATCTACTTCGCCATGGAGCTCGTGCGAGGCGGCGAGCTGTTCGCCAAAGTCGCCAAAGGAAGGCTGCGCGAGGACGCGGCGCGCGTGTACTTCAAACAGCTGATCTCCGCG…
		1	Protein	432	MVGAKPVKMVENGSDGTSLLNGRYEIGRLLGHGTFAKVYHARNVTTGKSVALKVVAKEKVAKAGMEEQIKREISVMKMVKHPNIVELHEVMASKTKIYFAMELVRGGELFAKVAKGRLREDAARVYFKQLISAVDFCHSRGVYHRDLKPENLLLDEQGNLKITDFGLSAFAEHLRQDGLLHTTCGTPAYVAPEVILKKGYDGAKADLWSCGVILFVLLAGYLPFQDDNLVNMYKKIYRGDFKCPGWLSSDARRLVVKLLDPNPNTRITIGKVMDSPWFKKRSKNEPEVQDLDLSVHKFKEETETLNAFHIIALSEGFDLSPLFEEKKKEEKREMRFATSRPASSVISSLEEAARVGDKFDVRKSESRVRMEGKLSGRKGKLAVEAEIFAVAPSFVVVEV…
BnSnRK3.67	chrC08g000480.t1	11	CDS	1269	ATGGTGACGGAGGGAATGCGTGTTGGGAAATACGAGCTTGGGAGAACGCTGGGTGAAGGGAACTCTGCAAAGGTCAAAATTGCTACGGATATTGTTTCTGGCCAATCGTTTGCCGTCAAAATCATCGACAAGTCGCGTACCAGTCGCCTCAACGTACCTTTTCAGATTAAGAGAGAGATACGCACACTCAAAGTCTTGAAGCATCCAAACATTGTCAGATTACATGAGGTCTTGGCTAGCAAAACCAAGATCTACATGGTCCTTGAATGTGTCGCTGGAGGAGACTTATTTGACAGAATTGTCTCCAAAGGAAAACTTTCAGAAACAGAAGGAAGAAAAATGTTTCAGCAGTTGATTGATGGAATAAGCTATTGTCATAACAAGGGCATTTTCCACAGG…
		11	Protein	423	MVTEGMRVGKYELGRTLGEGNSAKVKIATDIVSGQSFAVKIIDKSRTSRLNVPFQIKREIRTLKVLKHPNIVRLHEVLASKTKIYMVLECVAGGDLFDRIVSKGKLSETEGRKMFQQLIDGISYCHNKGIFHRDLKLENVLLDENGHIKITDFGVSAVPQHFREDGLLHTTCGSPNYVAPEVLANKGYDGAASDIWSCGVILYAILTGCLPFDDTNLAVLCRKIVKGDPPIPRWLSPGAKTMIKRMLDPNPVTRMTVASIMGNDWFRHDYSPSSCDAEDESSSVEEDVSEEEKSHDSSTVINAFQLIGMSPFLDLSGLFETETVSERQIRFMSNRLATDVMEKIKTILMEMGFYVQKKHTMLKAIREESTRKGPGGLSLTAEVFEIIPSLNVIELRKSH…
BnSnRK3.68	chrC08g005555.t1	14	CDS	1338	ATGAGCGGGAGTAGAAAGAAGACAACGCCGGCAAGCCGGACGCGAGTGGGGAACTACGAGATGGGACGAACTCTAGGCGAAGGAAGCTTCGCTAAGGTCAAATACGCACGGAACACCGTCACTGGAGATCTAGCCGCTATCAAAATTCTCGACCGAGATAAGATTCTCCGCCACAAAATGGTCGAACAGCTTAAAAGAGAAATAGCTACAATGAAACTGATTAAACATCCAAATGTGGTCGAAATCATTGAGGTTATGGCGAGCAAAACTAAGATCTATATTGTTCTTGAGCTGGTCAACGGAGGTGAACTATTTGATAAAATCGCCCAACAGGGGAAACTAAAGGAGGATGAAGCTCGGAGTTATTTTCATCAGCTCATAAATGCTGTGGATTATTGC…
		14	Protein	446	MSGSRKKTTPASRTRVGNYEMGRTLGEGSFAKVKYARNTVTGDLAAIKILDRDKILRHKMVEQLKREIATMKLIKHPNVVEIIEVMASKTKIYIVLELVNGGELFDKIAQQGKLKEDEARSYFHQLINAVDYCHSRGVYHRDLKPENLILDANGILKVSDFGLSAFSLQVRGDGLLHTACGTPNYVAPEVLSDKGYDGAAADVWSCGIILFVLMAGYLPFDEPNLMTLYKRICKAEFSCPSWFSPGAKEVIKRILDPSPITRISIAELLEDEWFKQGYKPPSFGQDDEDITIDDVDAAFSNSKESLVTEKKAKPESMNAFELISSSNSLENLFEKQAQLVKKETRFTSQRPASEIMSKMEETAKPLGFNVRKDKYKIKMKGDKSGRKGQLSVATEVFEV…
BnSnRK3.69	chrC09g004837.t1	14	CDS	1323	ATGAATCGGCCCAAGGTACAGCGTCGTGTTGGTAAATATGAGGTTGGCAAAACCATTGGACAAGGCTCTTTTGCTAAAGTCAGGTATGCTAAGAACACCGAGACTGGAGAATCCGTGGCTCTCAAGATCCTTGATAAAGAGAAGGTTCTCAAAAACAAGATGTCTGAGCAGATAAGGAGAGAAATCTCTACTATGAAGCTGATAAACCATCCTAATGTAGTGCGCCTCTACGAGGTTTTGGCGAGCAAGACAAAGATATATATTGTCCTAGAATTCGGCGTTGGTGGAGAGCTTTTTGACAAAATTGTGCATGATGGGCGCTTGCAAGAAGATGCAGCACGTAAATATTTTCAGCAGCTTATCAATGCAGTTGATTACTGCCACAGCAGGGGAGTTTAC…
		14	Protein	441	MNRPKVQRRVGKYEVGKTIGQGSFAKVRYAKNTETGESVALKILDKEKVLKNKMSEQIRREISTMKLINHPNVVRLYEVLASKTKIYIVLEFGVGGELFDKIVHDGRLQEDAARKYFQQLINAVDYCHSRGVYHRDLKPENLLLDAQGNLKVSDFGLSALSRQVRGDGLLHTACGTPNYAAPEVLNDQGYDGATADLWSCGVILFVLLAGYLPFDESNLMTLYKKITAAEYTCPPWLSPGAKKLIVRILDPNPVTRISIQEILEDAWFKKNYKRPVFEEKEEANLDDVEAVFKDSEEHHVTEKKEEQPTSMNAFELISMSRALDLGNLFEEEEGYKRETRFAATGAANELVQKIEEASKPLGFDIQKKNYKMRLENVNAGRKGNLKVATEIFQVSPSLH…
BnSnRK3.70	chrC09g004839.t1	11	CDS	2676	ATGAGTGATCAAAAAATCAAGCGTTGGGTTGGTAAATATGAGGTTGGCAAAACGATTGTACAAGGCACTTTTGCTAAAGTTAGGTATGCTAAGGATATTGAGACAGGAGAGTCCGTGGCCCTCAAAATCCTTGATAAAGACAAGCTTCTCAAAACTAAGATGTCTGAACAGATAAAGATAGAAATTTGTACAATGATGCTGATAAATCATCCGAATGTAGTGCAGCTGTATGAGGTTCTGGCGAGCAAGGCGAAGATATATTTTGTCCTAGAGTTCATCAGTGGCGGAAGGCTTTTTGACAAAATTAAAAATGATGGACGCATGGAAGAAGAGGAAGCACGTAGATATTTCCAGCAGCTTATCAATGCAGTTCATTACTGCCATTGCAGGGGACTGTAC…
		11	Protein	892	MSDQKIKRWVGKYEVGKTIVQGTFAKVRYAKDIETGESVALKILDKDKLLKTKMSEQIKIEICTMMLINHPNVVQLYEVLASKAKIYFVLEFISGGRLFDKIKNDGRMEEEEARRYFQQLINAVHYCHCRGLYHRDLKPENLLLDAHGNLKVSGFGFSALSQQLMGDGLLHTACGTPNYAAPEVLNDQGYDGPTADLWSCGVILFVLLAGYLPFEDSDLTTLNKMISSAEFSCPPWLSSGAKNFIVRIFDPNPMTRITVPEILDDAWFKKDYKPAVFEEKKEANLADVEAVFKDPEAVTVQLRSYPCVICSGGTTCGDVRSRTKLMNGLIERGRPQEAHSIFNTLIEEGHKPSIITYTTLVTALTRQKHFHSLLSLISKVEKNGLKPDTILFNAIINAS…
BnSnRK3.71	chrC09g006092.t1	1	CDS	1341	ATGGAGAACAAACCAAGCATACTAACCGATAGATACGAGGTCGGGAGATTACTAGGCCAAGGCAACTTCGCCAAGGTCTTCTACGGAAGAAGCGTCCACACAAACGAGAGTGTAGCTATCAAGATGATCGACAAGGACAAACTCAAGAAGGTCGGACACAGCGAGCAGATCAAGAGAGAGATCTCCGTGATGAGCCTCGCCAAACACCCAAACGTCGTGAATCTGCACGAGGTCATGGCGACCAAAACAAAGATCTACCTCGTCCTAGAGTACTGCAAAGGCGGAGAGCTTTTCAAGAAGATGGTCAAAGGCAAACTCGCCGAGAACGTCGCTTGGAAGTACTTTCACCAGCTCATCGACGCGGTTGACTTTTGCCACAGCCGCGGAGTGTACCACCGC…
		1	Protein	447	MENKPSILTDRYEVGRLLGQGNFAKVFYGRSVHTNESVAIKMIDKDKLKKVGHSEQIKREISVMSLAKHPNVVNLHEVMATKTKIYLVLEYCKGGELFKKMVKGKLAENVAWKYFHQLIDAVDFCHSRGVYHRDIKPENLLLDEHDNLKVSDFGLSALAESKRADGLLHTACGSHAYACPEIVNRKGYDGTKADVWSCGVVLFVLLTGYLPFYASNLMDMYRKIRKAQFKCPREFPPEAKRLLCKMLDPNPESRITISKIKESSWFKKGLPMKQKRIEKQVVEAEGVGSGSGSGSGPSEPPPQLSSMNAFDIIALSSGLALGGLFGEVYSKKESKFTSRKPASEIICKLEEVARGLRMKIRKQEAGLFKMEGGKEGRKGRLLIDAEIFEVTETFHLVEV…
BnSnRK3.72	chrC09g006093.t2	1	CDS	1392	ATGGAGAACAAACCGAGTGTCTTAACCGACAGATACGAGGTAGGTAGGCTACTAGGTCAAGGCACGTTCGCCAAAGTCTACTACGGTCGAAGCGTCCACACCAACGAGAGCGTGGCGATCAAAATGATCGACAAAGAGAAAGTCCTCCGCGTGGGGCTCAGCGACCAGATCAAGCGCGAGATCTCCGTCATGCGTATCGCCAAGCACCCCAACGTGGTCTCCCTCCACGAGGTCATGGCCACCAAGTCCCGCATCTACTTCGTGATCGAGTACTGCAAAGGCGGCGAGCTTTTCAACAAGGTCAAAAAGGGGAAGCTCAGGGAAGACGTCGCCTGGAAGTACTTCCACCAGCTCATCAACGCTGTGGACTTTTGCCATAGCCGCGGTGTTTACCACCGC…
		1	Protein	464	MENKPSVLTDRYEVGRLLGQGTFAKVYYGRSVHTNESVAIKMIDKEKVLRVGLSDQIKREISVMRIAKHPNVVSLHEVMATKSRIYFVIEYCKGGELFNKVKKGKLREDVAWKYFHQLINAVDFCHSRGVYHRDIKPENLLLDDNENLKVSDFGLSALADCKRADGLLHTTCGTPAYVAPEVINRKGYDGTKADIWSCGVVLFVLLAGYLPFHDSNLMEMYRKIGKADFKCPNWFAPEAKRLLCKMLDPNHESRITISRIRESSWFRKGLHLKQKKMDKQLRETTVVIPTVEVGESSGSSENGESQEAPAQLAYLNAFDIISLSAGFDLGGLFGDANDKRESRFASRKPAAEIISKLEEVARGLNLKIRKQDAGLFKLEGSKEGRKGALSMDAEIFQVT…
BnSnRK3.73	Scaffold175g000001.t1	12	CDS	1338	ATGGTGAGAGAGCAAGCGGAAGAGAAGGAGGTGAGGAAGGGAATGCGACTGGGGAAATACGAGCTTGGAAGGACGCTTGGCGAGGGTAATTTCGGAAAAGTAAAGTTCGCTAAAGACACCGTGTCTGGTCAACCGTTCGCCGTTAAAATCATCGACAAGTCACGTATCGCCGATCTCAACTTCTCCTTGCAGATAAAAAGGGAGATCAGAACGCTGAAAATGCTGAAACATCCCAACATTGTCAGATTACATGAGGTCTTGGCTAGCAAAACAAAGATCAATATGGTGATGGAGTTAGTCACTGGAGGAGAATTGTTCGACAAAATTGTTTCGAACGGAAAGCTAACAGAAACTGAGGGAAGAAAAATGTTTCAGCAGCTCATCGATGGAATCAGTTAC…
		12	Protein	446	MVREQAEEKEVRKGMRLGKYELGRTLGEGNFGKVKFAKDTVSGQPFAVKIIDKSRIADLNFSLQIKREIRTLKMLKHPNIVRLHEVLASKTKINMVMELVTGGELFDKIVSNGKLTETEGRKMFQQLIDGISYCHIKGVFHRDLKLENVLLDAKGHIKITDFGLSALPQHFREDGLLHTTCGSPNYVAPEVLANRGYEGAASDIWSCGVVLYVILTGCLPFDDRNLVVLYQKICKGDPPIPRWLSPGARTMIKKMLDPNPVSRITVAGIKASEWFKHEYTPSVPDDDDDEEDIDTDDDAFSVQDVGSEDGKGSDSPTIINAFQLIGMSSFLDLSGFFEQENVSERRIRFTSNSSAKDLLEKIENSVTEMGFSVQKKNAKLKVKQEEHNQKGQVGLSVTA…

## Sheet: S4
Table S4 Conserved amino acid motifs and annotation of BnSnRKs.
No.	E-value	Width	Best possible match	Annotation
1	1.9e-1999	55	HTTCGTPAYVAPEVILKKGYDGAKADLWSCGVILFVLLAGYLPFQDDNLVNMYRK	protein kinase domain
2	7.4e-1486	43	CSAGRFSEDEARYFFQQLISGVSYCHAMQICHRDLKLENTLLD	protein kinase domain
3	9.9e-1817	51	LHTTCGTPNYVAPEVINNKGYDGAKADLWSCGVILFVLMAGYLPFEDSNLT	protein kinase domain
4	2.7e-1532	46	VHDGRLQEDAARKYFQQLINAVDYCHSRGVYHRDLKPENLLLDAQG	protein kinase domain
5	3.8e-1224	41	GMVDQIKREISVMRMVKHPNIVELHEVMASKTKIYFAMELV	protein kinase domain
6	7.3e-1122	41	GDPPIPRWISPGAKTMIKRMLDPNPMTRITIAGIKANDWFK	no
7	7.0e-1187	41	LMDKYELGKLLGHGSFAKVYLARNINTGENVAIKVIDKEKI	no
8	4.9e-925	35	LAVTAEVFQVAPSLYMVEMRKSGGDTLEFHKFYKN	no
9	4.9e-913	29	HPNILKIHEVMATKSKIYIVMELASGGEL	no
10	8.9e-783	29	ISRIFVADPATRISIPEIKNHAWFLKNLP	no

## Sheet: S5
Table S5 Syntenic blocks and Ka/Ks values of BnSnRK genes.
Block ID	Block scores	Gene in the synteny region		Gene_name		E-value	Method	Ka	Ks	Ka/Ks	P-Value(Fisher)	Divergence-Time(MYA)
		Locus 1	Locus 2	Gene1	Gene2
692	46091	chrA04g001057	chrC04g004168	BnSnRK1.2	BnSnRK1.8	0	MA	0.0123118	0.0199658	0.616647	0.211535	0.665527
959	6843	chrA06g003495	chrC02g003597	BnSnRK1.4	BnSnRK1.6	0	MA	0.106184	0.0321448	3.30331	0.000480243	1.07149
1033	7158	chrA06g003495	chrC07g003295	BnSnRK1.4	BnSnRK1.9	0	MA	0.0148087	0.0601415	0.246231	2.78323e-05	2.00472
1717	5176	chrC02g003597	chrC07g003295	BnSnRK1.6	BnSnRK1.9	0	MA	0.0637931	0.550905	0.115797	1.07761e-45	18.3635
1892	262	chrC04g004168	chrC07g003295	BnSnRK1.8	BnSnRK1.9	0	MA	0.21809	2.07207	0.105252	2.57305e-176	69.069
78	13293	chrA01g000093	chrC01g000104	BnSnRK2.1	BnSnRK2.15	0	MA	0.00616205	0.0372769	0.165305	0.000480989	1.24256
1133	343	chrA07g001534	chrC04g002262	BnSnRK2.10	BnSnRK2.20	0	MA	0.00206174	0.206974	0.00996137	3.27397e-20	6.89913
1145	36218	chrA07g002337	chrC06g002615	BnSnRK2.11	BnSnRK2.22	0	MA	0.01788	0.0247752	0.72169	0.542861	0.82584
1152	12397	chrA07g002337	chrC06g004487	BnSnRK2.11	BnSnRK2.23	2e-170	MA	0.0950989	0.525751	0.180882	3.77436e-26	17.525
1195	391	chrA08g002974	chrA09g006013	BnSnRK2.12	BnSnRK2.13	0	MA	0.0885704	0.330436	0.268042	2.05847e-15	11.0145
1236	7265	chrA08g002974	chrC05g000882	BnSnRK2.12	BnSnRK2.21	0	MA	0.0635151	0.318679	0.199308	4.26468e-17	10.6226
1289	16743	chrA08g002974	chrC08g001993	BnSnRK2.12	BnSnRK2.26	5e-173	MA	0.126175	0.18069	0.698299	0.0601181	6.023
1277	8190	chrA08g002974	chrC08g005081	BnSnRK2.12	BnSnRK2.28	0	MA	0.0202714	0.271044	0.07479	1.1786e-25	9.0348
1392	578	chrA09g006013	chrC05g000882	BnSnRK2.13	BnSnRK2.21	2e-180	MA	0.997947	1.00714	0.990874	0.866549	33.5713
1472	1109	chrA09g006013	chrC08g005081	BnSnRK2.13	BnSnRK2.28	0	MA	0.0746469	0.254784	0.292982	6.88888e-11	8.4928
1534	1712	chrA10g002712	chrC03g000427	BnSnRK2.14	BnSnRK2.18	0	MA	0.0306041	0.28053	0.109094	4.07521e-23	9.351
1569	44188	chrA10g002712	chrC09g006007	BnSnRK2.14	BnSnRK2.29	0	MA	0.0591787	0.217425	0.27218	6.07094e-11	7.2475
1647	6516	chrC01g000440	chrC07g005303	BnSnRK2.16	BnSnRK2.25	0	MA	0.0251192	0.345573	0.0726885	1.07889e-31	11.5191
1849	1842	chrC03g000427	chrC09g006007	BnSnRK2.18	BnSnRK2.29	0	MA	0.0325628	0.303402	0.107326	1.32004e-25	10.1134
77	17315	chrA01g002740	chrC01g003280	BnSnRK2.2	BnSnRK2.17	0	MA	0.0267629	0.111038	0.241025	1.00415e-05	3.70127
1950	4577	chrC05g000882	chrC08g005081	BnSnRK2.21	BnSnRK2.28	4e-180	MA	0.14869	0.361975	0.410773	2.76951e-09	12.0658
1964	11419	chrC06g002615	chrC06g004487	BnSnRK2.22	BnSnRK2.23	1e-180	MA	0.227473	0.710783	0.320032	1.3893e-24	23.6928
484	11011	chrA03g000398	chrA10g002712	BnSnRK2.3	BnSnRK2.14	0	MA	0.0223354	0.241546	0.0924688	8.12333e-22	8.05153
538	14894	chrA03g000398	chrC03g000427	BnSnRK2.3	BnSnRK2.18	0	MA	0.0148847	0.127692	0.116567	8.3565e-12	4.2564
625	10930	chrA03g000398	chrC09g006007	BnSnRK2.3	BnSnRK2.29	0	MA	0.0962483	0.41507	0.231884	2.4728e-21	13.8357
596	30648	chrA03g004464	chrC07g004034	BnSnRK2.4	BnSnRK2.24	0	MA	0.0439469	0.0204616	2.14777	0.115232	0.682053
505	2106	chrA03g005838	chrC01g000440	BnSnRK2.5	BnSnRK2.16	0	MA	0.0736939	0.388372	0.189751	7.83881e-19	12.9457
598	5305	chrA03g005838	chrC07g005303	BnSnRK2.5	BnSnRK2.25	0	MA	0.0633097	0.101299	0.624979	0.0779814	3.37663
917	5463	chrA06g000709	chrA08g002974	BnSnRK2.7	BnSnRK2.12	2e-152	MA	0.879894	1.36964	0.642428	3.72833e-12	45.6547
924	530	chrA06g000709	chrA09g006013	BnSnRK2.7	BnSnRK2.13	6e-153	MA	0.878211	1.35916	0.646142	1.88489e-11	45.3053
1048	4481	chrA06g000709	chrC08g005081	BnSnRK2.7	BnSnRK2.28	5e-153	MA	0.876225	1.35666	0.645869	1.4379e-11	45.222
999	12634	chrA06g000710	chrC05g000882	BnSnRK2.8	BnSnRK2.21	0	MA	0.994574	1.01734	0.977618	0.739541	33.9113
1039	4815	chrA06g000710	chrC08g001993	BnSnRK2.8	BnSnRK2.26	9e-163	MA	0.0631484	0.258058	0.244706	5.96468e-12	8.60193
984	6344	chrA06g002645	chrC03g005718	BnSnRK2.9	BnSnRK2.19	0	MA	0.00240624	0.0993612	0.0242172	1.53686e-13	3.31204
11	5824	chrA01g000655	chrA03g005621	BnSnRK3.1	BnSnRK3.12	0	MA	0.0358465	0.571263	0.0627496	5.30012e-62	19.0421
50	7837	chrA01g000655	chrA08g001683	BnSnRK3.1	BnSnRK3.30	0	MA	0.0442757	0.60012	0.073778	4.30525e-62	20.004
84	6128	chrA01g000655	chrC01g000676	BnSnRK3.1	BnSnRK3.39	0	MA	0.0113349	0.14676	0.077234	4.53482e-18	4.892
106	7033	chrA01g000655	chrC03g008155	BnSnRK3.1	BnSnRK3.47	0	MA	0.0439818	0.552715	0.0795741	2.87818e-56	18.4238
147	13256	chrA01g000655	chrC07g005161	BnSnRK3.1	BnSnRK3.66	0	MA	0.0570955	0.484552	0.117831	5.37995e-43	16.1517
213	3471	chrA02g003757	chrA06g004081	BnSnRK3.10	BnSnRK3.27	0	MA	0.353613	1.04273	0.339122	7.91471e-35	34.7577
364	1870	chrA02g003757	chrC07g002648	BnSnRK3.10	BnSnRK3.63	1e-173	MA	0.446478	1.30733	0.341519	1.47675e-38	43.5777
535	49298	chrA03g001528	chrC03g001754	BnSnRK3.11	BnSnRK3.45	0	MA	0.0195495	0.147843	0.132231	8.16474e-14	4.9281
458	4338	chrA03g005621	chrA08g001683	BnSnRK3.12	BnSnRK3.30	0	MA	0.0467952	0.421873	0.110923	3.11499e-40	14.0624
503	3687	chrA03g005621	chrC01g000676	BnSnRK3.12	BnSnRK3.39	0	MA	0.0370856	0.645587	0.0574448	2.51642e-69	21.5196
548	2510	chrA03g005621	chrC03g008155	BnSnRK3.12	BnSnRK3.47	0	MA	0.0401335	0.461615	0.0869415	2.1953e-47	15.3872
597	13702	chrA03g005621	chrC07g005161	BnSnRK3.12	BnSnRK3.66	0	MA	0.0140295	0.230601	0.060839	6.49927e-29	7.6867
692	46091	chrA04g001124	chrC04g004240	BnSnRK3.13	BnSnRK3.51	0	MA	0.0067582	0.0919189	0.0735236	5.77741e-12	3.06396
692	46091	chrA04g001700	chrC04g004946	BnSnRK3.14	BnSnRK3.52	0	MA	0.00463299	0.175821	0.0263506	5.91458e-28	5.8607
692	46091	chrA04g001787	chrC04g005049	BnSnRK3.15	BnSnRK3.53	0	MA	0.00982678	0.0701647	0.140053	3.85674e-08	2.33882
649	2970	chrA04g002310	chrA05g001053	BnSnRK3.16	BnSnRK3.18	0	MA	0.956467	1.14436	0.835813	1.01329e-06	38.1453
709	2416	chrA04g002310	chrC04g001336	BnSnRK3.16	BnSnRK3.50	0	MA	0.991165	1.02786	0.964301	0.397564	34.262
692	46091	chrA04g002310	chrC04g005675	BnSnRK3.16	BnSnRK3.54	0	MA	0.0103702	0.147813	0.0701577	5.12273e-23	4.9271
827	27610	chrA05g000720	chrC04g000839	BnSnRK3.17	BnSnRK3.48	0	MA	0.00213385	0.186905	0.0114168	6.16444e-32	6.23017
828	7707	chrA05g001053	chrC04g001335	BnSnRK3.18	BnSnRK3.49	0	MA	0.00537815	0.0965844	0.0556834	5.00269e-16	3.21948
842	3508	chrA05g001053	chrC04g005675	BnSnRK3.18	BnSnRK3.54	0	MA	0.95133	1.16148	0.819069	2.96234e-08	38.716
79	11855	chrA01g001451	chrC01g001576	BnSnRK3.2	BnSnRK3.41	0	MA	0.0500875	0.121626	0.411817	7.57524e-05	4.0542
749	3477	chrA05g001851	chrA06g000422	BnSnRK3.20	BnSnRK3.24	0	MA	0.0774428	0.344449	0.224831	1.31744e-21	11.4816
760	815	chrA05g001851	chrA08g000398	BnSnRK3.20	BnSnRK3.29	1e-171	MA	1.00063	0.99794	1.00269	0.926078	33.2647
860	4382	chrA05g001851	chrC05g002978	BnSnRK3.20	BnSnRK3.57	0	MA	0.00252476	0.0342534	0.0737083	2.56739e-05	1.14178
883	334	chrA05g001851	chrC06g000202	BnSnRK3.20	BnSnRK3.61	0	MA	0.0807242	0.382647	0.210962	5.06373e-25	12.7549
784	2902	chrA05g002154	chrC01g003613	BnSnRK3.21	BnSnRK3.44	0	MA	0.0690074	0.28797	0.239634	4.34828e-18	9.599
853	7554	chrA05g002154	chrC05g003550	BnSnRK3.21	BnSnRK3.58	0	MA	0.0773489	0.174004	0.444524	2.9603e-05	5.80013
809	10822	chrA05g002718	chrC03g004479	BnSnRK3.22	BnSnRK3.46	0	MA	0.046952	0.248246	0.189135	3.85546e-18	8.27487
752	336	chrA05g002719	chrA06g000422	BnSnRK3.23	BnSnRK3.24	0	MA	0.135007	1.22333	0.11036	2.34937e-105	40.7777
995	270	chrA06g000422	chrC03g004479	BnSnRK3.24	BnSnRK3.46	0	MA	0.381972	1.496	0.255329	8.52773e-87	49.8667
1006	547	chrA06g000422	chrC05g002978	BnSnRK3.24	BnSnRK3.57	0	MA	0.0754648	0.347175	0.217368	1.66793e-22	11.5725
1045	266	chrA06g000422	chrC08g000480	BnSnRK3.24	BnSnRK3.67	0	MA	0.0783497	0.438003	0.178879	5.72819e-32	14.6001
1031	11862	chrA06g002969	chrC07g003748	BnSnRK3.26	BnSnRK3.65	0	MA	0.042454	0.25819	0.164429	1.56522e-19	8.60633
1030	15091	chrA06g004081	chrC07g002648	BnSnRK3.27	BnSnRK3.63	0	MA	0.0414482	0.107047	0.387198	0.000701538	3.56823
1072	3538	chrA07g000894	chrA08g002212	BnSnRK3.28	BnSnRK3.31	0	MA	0.0483766	0.628284	0.0769979	6.54291e-68	20.9428
1080	2129	chrA07g000894	chrA09g003470	BnSnRK3.28	BnSnRK3.32	0	MA	0.937982	1.19993	0.781694	2.86653e-09	39.9977
1140	3940	chrA07g000894	chrC05g002651	BnSnRK3.28	BnSnRK3.56	0	MA	0.179512	0.0588569	3.04998	4.42833e-07	1.9619
1161	31450	chrA07g000894	chrC07g001353	BnSnRK3.28	BnSnRK3.62	0	MA	0.00825004	0.128913	0.0639967	1.29482e-16	4.2971
34	303	chrA01g002112	chrA05g002154	BnSnRK3.3	BnSnRK3.21	0	MA	0.263973	1.11702	0.236318	4.68372e-63	37.234
86	2419	chrA01g002112	chrC01g002423	BnSnRK3.3	BnSnRK3.42	0	MA	0.0179149	0.0778921	0.229997	2.49349e-06	2.5964
1201	4847	chrA08g001683	chrC01g000676	BnSnRK3.30	BnSnRK3.39	0	MA	0.0411835	0.614413	0.0670289	4.15118e-63	20.4804
1217	16120	chrA08g001683	chrC03g008155	BnSnRK3.30	BnSnRK3.47	0	MA	0.00916565	0.137292	0.06676	3.04138e-18	4.5764
1273	6149	chrA08g001683	chrC07g005161	BnSnRK3.30	BnSnRK3.66	0	MA	0.0521469	0.482531	0.10807	3.39392e-45	16.0844
1188	1902	chrA08g002212	chrA09g003470	BnSnRK3.31	BnSnRK3.32	0	MA	0.0365677	0.352501	0.103738	3.87406e-38	11.75
1238	3851	chrA08g002212	chrC05g002651	BnSnRK3.31	BnSnRK3.56	0	MA	0.0588129	0.397338	0.148017	2.09648e-37	13.2446
1263	3694	chrA08g002212	chrC07g001353	BnSnRK3.31	BnSnRK3.62	0	MA	0.0471375	0.668399	0.0705229	8.01741e-77	22.28
1400	6696	chrA09g003470	chrC05g002651	BnSnRK3.32	BnSnRK3.56	0	MA	0.00779722	0.131273	0.0593969	6.90649e-18	4.37577
1424	2357	chrA09g003470	chrC07g001353	BnSnRK3.32	BnSnRK3.62	0	MA	0.939525	1.20034	0.782713	3.45456e-09	40.0113
1302	2040	chrA09g006419	chrA10g000081	BnSnRK3.33	BnSnRK3.35	0	MA	0.64057	0.771578	0.830208	0.0346801	25.7193
1398	8762	chrA09g006419	chrC05g000063	BnSnRK3.33	BnSnRK3.55	0	MA	0.643736	0.740146	0.869741	0.125853	24.6715
1457	7095	chrA09g006419	chrC08g005555	BnSnRK3.33	BnSnRK3.68	0	MA	0.614268	0.62111	0.988984	0.935368	20.7037
1551	5649	chrA10g000081	chrC05g000063	BnSnRK3.35	BnSnRK3.55	0	MA	0.000894068	0.0511086	0.0174935	0	1.70362
1561	2085	chrA10g000081	chrC08g005555	BnSnRK3.35	BnSnRK3.68	0	MA	0.0264919	0.308202	0.0859565	1.02296e-34	10.2734
1570	33720	chrA10g001822	chrC09g004837	BnSnRK3.36	BnSnRK3.69	0	MA	0.000139621	0.139621	0.001	0	4.65403
1569	44188	chrA10g002777	chrC09g006092	BnSnRK3.38	BnSnRK3.71	0	MA	0.295374	0.515115	0.573413	4.52202e-08	17.1705
1585	2552	chrC01g000676	chrC03g008155	BnSnRK3.39	BnSnRK3.47	0	MA	0.0419178	0.61335	0.0683423	4.78758e-64	20.445
1621	5189	chrC01g003613	chrC05g003550	BnSnRK3.44	BnSnRK3.58	0	MA	0.177769	0.624764	0.284538	1.75919e-28	20.8255
1815	4452	chrC03g008155	chrC07g005161	BnSnRK3.47	BnSnRK3.66	0	MA	0.047078	0.474526	0.0992106	2.77068e-45	15.8175
1867	3625	chrC04g001335	chrC04g005675	BnSnRK3.49	BnSnRK3.54	0	MA	0.95308	1.15489	0.825258	1.42697e-07	38.4963
27	1383	chrA01g002991	chrA05g002154	BnSnRK3.5	BnSnRK3.21	0	MA	0.0628006	0.337452	0.186102	1.19865e-24	11.2484
77	17315	chrA01g002991	chrC01g003613	BnSnRK3.5	BnSnRK3.44	0	MA	0.0128499	0.105772	0.121487	5.20808e-11	3.52573
131	1889	chrA01g002991	chrC05g003550	BnSnRK3.5	BnSnRK3.58	0	MA	0.173494	0.649684	0.267043	1.50764e-31	21.6561
1951	4005	chrC05g000063	chrC08g005555	BnSnRK3.55	BnSnRK3.68	0	MA	0.0276696	0.302648	0.0914248	2.27114e-33	10.0883
1931	4321	chrC05g002651	chrC07g001353	BnSnRK3.56	BnSnRK3.62	0	MA	0.03943	0.696859	0.0565825	1.24193e-82	23.2286
262	820	chrA02g000001	chrA10g001822	BnSnRK3.6	BnSnRK3.36	0	MA	0.0637602	0.241994	0.263479	4.84764e-14	8.06647
384	866	chrA02g000001	chrC09g004837	BnSnRK3.6	BnSnRK3.69	0	MA	0.0639461	0.234511	0.272678	6.98109e-14	7.81703
1977	1140	chrC06g000202	chrC08g000480	BnSnRK3.61	BnSnRK3.67	0	MA	0.0788399	0.429049	0.183755	9.44703e-32	14.3016
263	808	chrA02g000294	chrA10g002777	BnSnRK3.8	BnSnRK3.38	0	MA	0.405518	1.36481	0.297124	1.1206e-62	45.4937
385	809	chrA02g000294	chrC09g006092	BnSnRK3.8	BnSnRK3.71	0	MA	0.362756	1.04703	0.346461	8.10004e-43	34.901
271	2236	chrA02g001285	chrA10g001822	BnSnRK3.9	BnSnRK3.36	0	MA	0.0616474	0.247068	0.249516	6.54851e-15	8.2356
398	2160	chrA02g001285	chrC09g004837	BnSnRK3.9	BnSnRK3.69	0	MA	0.0616525	0.239873	0.257022	9.74619e-15	7.99577

## Sheet: S6
Table S6 One-to-one orthologous relationships between B.napus and A.thaliana.
Gene_ID		Gene_name		Method	Ka	Ks	Ka/Ks	P-Value(Fisher)	Divergence-Time(MYA)
Locus 1 (B.napus)	Locus 2 (A.thaliana)	Gene1 (B.napus)	Gene2 (A.thaliana)
chrA02g004422	AT3G29160	BnSnRK1.1	AtSnRK1.2	MA	0.0303147	0.429815	0.0705297	9.05325e-57	14.3272
chrA04g001057	AT5G39440	BnSnRK1.2	AtSnRK1.3	MA	0.22535	0.264157	0.853091	0.183805	8.80523
chrA06g003495	AT3G29160	BnSnRK1.4	AtSnRK1.2	MA	0.120953	0.032354	3.73844	1.33954e-06	1.07847
chrC02g003597	AT3G29160	BnSnRK1.6	AtSnRK1.2	MA	0.0323249	0.501023	0.0645178	5.07548e-50	16.7008
chrC04g004168	AT5G39440	BnSnRK1.8	AtSnRK1.3	MA	0.198794	0.53947	0.368499	8.61739e-21	17.9823
chrC07g003295	AT3G29160	BnSnRK1.9	AtSnRK1.2	MA	0.0238545	0.450965	0.0528966	8.57704e-63	15.0322
chrA01g000093	AT4G40010	BnSnRK2.1	AtSRK2.7	MA	0.0598731	0.400878	0.149355	1.65579e-27	13.3626
chrA07g001534	AT5G66880	BnSnRK2.10	AtSRK2.3	MA	0.0211671	1.00004	0.0211662	1.91451e-55	33.3347
chrA08g002974	AT1G10940	BnSnRK2.12	AtSRK2.4	MA	0.0278733	0.366568	0.0760384	8.15559e-35	12.2189
chrA09g006013	AT1G10940	BnSnRK2.13	AtSRK2.4	MA	0.0211233	0.307332	0.068731	4.69406e-29	10.2444
chrA10g002712	AT5G08590	BnSnRK2.14	AtSRK2.1	MA	0.0294349	0.356929	0.0824671	2.318e-32	11.8976
chrC01g000104	AT4G40010	BnSnRK2.15	AtSRK2.7	MA	0.038732	0.425359	0.0910574	3.59872e-34	14.1786
chrC01g000440	AT4G33950	BnSnRK2.16	AtSRK2.6	MA	0.0174574	0.43813	0.0398451	1.13128e-45	14.6043
chrC01g003280	AT1G60940	BnSnRK2.17	AtSRK2.10	MA	0.0798723	0.49421	0.161616	8.6455e-33	16.4737
chrC03g000427	AT5G08590	BnSnRK2.18	AtSRK2.1	MA	0.0370748	0.273394	0.13561	1.3135e-21	9.11313
chrC03g005718	AT5G63650	BnSnRK2.19	AtSRK2.5	MA	0.0239769	0.412065	0.0581871	4.48518e-39	13.7355
chrA01g002740	AT1G60940	BnSnRK2.2	AtSRK2.10	MA	0.0612431	0.405182	0.15115	2.23693e-21	13.5061
chrC05g000882	AT1G10940	BnSnRK2.21	AtSRK2.4	MA	0.0723528	0.356552	0.202924	4.57837e-19	11.8851
chrC07g004034	AT3G50500	BnSnRK2.24	AtSRK2.2	MA	0.0456081	0.902794	0.0505189	4.25883e-81	30.0931
chrC07g005303	AT4G33950	BnSnRK2.25	AtSRK2.6	MA	0.0208751	0.513606	0.0406441	1.29633e-52	17.1202
chrC08g005081	AT1G10940	BnSnRK2.28	AtSRK2.4	MA	0.0196468	0.314478	0.0624744	1.27675e-30	10.4826
chrC09g006007	AT5G08590	BnSnRK2.29	AtSRK2.1	MA	0.0380854	0.393913	0.0966849	4.04691e-32	13.1304
chrA03g000398	AT5G08590	BnSnRK2.3	AtSRK2.1	MA	0.0353561	0.243891	0.144967	5.38974e-18	8.1297
chrA03g004464	AT3G50500	BnSnRK2.4	AtSRK2.2	MA	0.0270276	0.856135	0.0315693	4.52138e-82	28.5378
chrA03g005838	AT4G33950	BnSnRK2.5	AtSRK2.6	MA	0.065622	0.635049	0.103334	4.21236e-38	21.1683
chrA04g001544	AT2G23030	BnSnRK2.6	AtSRK2.9	MA	0.0457924	0.325093	0.140859	3.16141e-23	10.8364
chrA06g000710	AT1G10940	BnSnRK2.8	AtSRK2.4	MA	0.0214448	0.331446	0.0647008	2.09354e-32	11.0482
chrA06g002645	AT5G63650	BnSnRK2.9	AtSRK2.5	MA	0.0256321	0.399747	0.0641208	5.42334e-37	13.3249
chrA04g001787	AT2G26980	BnSnRK3.15	AtCIPK3	MA	0.0219565	0.561853	0.0390788	5.92702e-58	18.7284
chrA04g002310	AT2G34180	BnSnRK3.16	AtCIPK13	MA	0.0694211	0.614708	0.112933	1.64517e-66	20.4903
chrA05g000720	AT2G38490	BnSnRK3.17	AtCIPK22	MA	0.0718482	1.21413	0.0591769	1.8309e-114	40.471
chrA05g001054	AT2G34180	BnSnRK3.19	AtCIPK13	MA	0.990867	1.0291	0.962849	0.308175	34.3033
chrA01g001451	AT4G24400	BnSnRK3.2	AtCIPK8	MA	0.0674249	0.476983	0.141357	4.17513e-39	15.8994
chrA05g001851	AT1G48260	BnSnRK3.20	AtCIPK17	MA	0.0982669	0.420178	0.23387	2.17898e-26	14.0059
chrA05g002154	AT3G23000	BnSnRK3.21	AtCIPK7	MA	0.0909317	1.17692	0.0772626	1.15346e-97	39.2307
chrA05g002719	AT3G17510	BnSnRK3.23	AtCIPK1	MA	0.0410774	0.299257	0.137265	3.91278e-29	9.97523
chrA06g000423	AT1G48260	BnSnRK3.25	AtCIPK17	MA	1.0071	0.973246	1.03478	0.46091	32.4415
chrA06g002969	AT5G25110	BnSnRK3.26	AtCIPK25	MA	0.91505	1.30324	0.702137	1.70908e-16	43.4413
chrA07g000894	AT1G30270	BnSnRK3.28	AtCIPK23	MA	0.0317469	0.645761	0.0491619	3.62375e-73	21.5254
chrA08g000398	AT1G48260	BnSnRK3.29	AtCIPK17	MA	0.921496	1.28153	0.719059	2.71955e-15	42.7177
chrA08g002212	AT1G30270	BnSnRK3.31	AtCIPK23	MA	0.0515688	0.62841	0.0820624	1.33307e-68	20.947
chrA09g003470	AT1G30270	BnSnRK3.32	AtCIPK23	MA	0.0359332	0.512478	0.0701166	7.46648e-60	17.0826
chrA09g006420	AT1G01140	BnSnRK3.34	AtCIPK9	MA	0.0344939	0.360871	0.0955851	2.59981e-39	12.029
chrA10g000081	AT1G01140	BnSnRK3.35	AtCIPK9	MA	0.0325683	0.311502	0.104552	4.31364e-33	10.3834
chrC01g001043	AT4G18700	BnSnRK3.40	AtCIPK12	MA	0.0413271	2.19	0.0188708	4.66165e-184	73
chrC01g001576	AT4G24400	BnSnRK3.41	AtCIPK8	MA	0.0257751	0.439829	0.0586026	3.59852e-52	14.661
chrC01g002423	AT3G23000	BnSnRK3.42	AtCIPK7	MA	1.01025	0.968261	1.04337	0.321897	32.2754
chrC01g003613	AT3G23000	BnSnRK3.44	AtCIPK7	MA	0.0684086	0.997611	0.0685724	1.13799e-87	33.2537
chrC03g004479	AT3G17510	BnSnRK3.46	AtCIPK1	MA	0.0452373	0.27844	0.162467	3.91236e-24	9.28133
chrC04g000839	AT2G38490	BnSnRK3.48	AtCIPK22	MA	0.0743507	1.03822	0.0716138	9.12349e-97	34.6073
chrA01g002991	AT3G23000	BnSnRK3.5	AtCIPK7	MA	0.069817	1.04932	0.0665352	5.07479e-91	34.9773
chrC04g001336	AT2G34180	BnSnRK3.50	AtCIPK13	MA	0.368909	1.97884	0.186427	1.24986e-162	65.9613
chrC04g005049	AT2G26980	BnSnRK3.53	AtCIPK3	MA	0.0216048	0.557614	0.0387451	1.11042e-57	18.5871
chrC04g005675	AT2G34180	BnSnRK3.54	AtCIPK13	MA	0.065455	0.648112	0.100993	1.7339e-72	21.6037
chrC05g000063	AT1G01140	BnSnRK3.55	AtCIPK9	MA	0.0327203	0.32717	0.10001	5.17722e-35	10.9057
chrC05g002651	AT1G30270	BnSnRK3.56	AtCIPK23	MA	0.0372146	0.578654	0.0643123	1.30354e-67	19.2885
chrC05g002978	AT1G48260	BnSnRK3.57	AtCIPK17	MA	0.0976212	0.433753	0.225062	5.7382e-27	14.4584
chrC05g003555	AT3G23000	BnSnRK3.60	AtCIPK7	MA	0.0909195	1.25098	0.0726784	4.80793e-103	41.6993
chrC06g000202	AT1G48260	BnSnRK3.61	AtCIPK17	MA	0.0839033	0.492982	0.170195	4.68919e-39	16.4327
chrC07g001353	AT1G30270	BnSnRK3.62	AtCIPK23	MA	0.0389832	0.675089	0.0577453	7.77551e-81	22.503
chrC07g003748	AT5G25110	BnSnRK3.65	AtCIPK25	MA	0.981038	1.04915	0.935079	0.0886013	34.9717
chrC08g000480	AT1G48260	BnSnRK3.67	AtCIPK17	MA	0.0965581	0.451497	0.213862	5.56978e-31	15.0499
chrC08g005555	AT1G01140	BnSnRK3.68	AtCIPK9	MA	0.0347159	0.360803	0.0962186	4.83333e-39	12.0268
chrA02g000076	AT5G01820	BnSnRK3.7	AtCIPK14	MA	0.0764203	1.17555	0.065008	1.28417e-108	39.185
chrC09g006093	AT5G07070	BnSnRK3.72	AtCIPK2	MA	0.371159	3.18602	0.116496	0	106.201

## Sheet: S7
Table S7 The expression profiles (log2-based values) of the BnSnRKs under different tissues.
GeneID	group	stem	sepal	pistil	stamen	ovule	pericarp	blossomy_pistil	wilting pistil	root1	flower	leaf	silique
BnSnRK1.1	2	4.64084	4.31975	5.50406	3.44578	3.69429	5.2508	2.76958	3.13927	2.26112	4.50469	6.11542	5.47077
BnSnRK1.2	3	-0.473626	-1.28617	-1.35617	-0.981681	0.509328	-1.38042	-1.15359	-1.11686	-1.44385	-1.45705	-1.43569	0.312318
BnSnRK1.3	1	7.03968	7.61222	6.98777	7.75445	7.63444	3.43005	7.39407	7.46575	3.54259	6.43998	7.19726	6.8292
BnSnRK1.4	1	7.96764	9.09915	8.25312	8.45559	8.76021	8.12856	8.60383	8.83501	8.75779	8.22661	8.17216	8.05799
BnSnRK1.5	1	8.41443	8.70505	8.7196	9.16416	8.52739	8.73417	9.41298	9.09583	8.17761	9.26881	8.7178	8.87016
BnSnRK1.6	2	5.69233	5.11829	6.11	5.5179	6.28247	5.60965	3.76694	3.38196	5.44764	5.65135	6.43408	6.18833
BnSnRK1.7	1	6.73413	6.62313	6.86331	7.55303	7.68507	6.83232	6.26433	6.96726	8.6424	7.51593	7.03315	7.1175
BnSnRK1.8	3	-1.41987	-1.47286	-1.5459	-1.15516	0.374247	-1.55776	-1.33453	-1.29621	-1.63143	-1.64576	-1.62265	0.12549
BnSnRK1.9	1	8.26338	8.37805	8.58381	8.54004	9.1084	8.35952	7.69464	7.90407	8.67994	8.33637	8.17017	8.48981
BnSnRK1.10	1	8.63552	9.32921	8.80886	9.39373	9.40798	8.45924	9.21352	9.33483	8.46589	8.67303	9.06976	8.68074
BnSnRK2.1	1	6.45644	7.07839	6.15684	9.68173	8.75802	6.23227	7.52619	9.0845	8.48498	7.69224	7.18938	7.22762
BnSnRK2.2	1	8.15482	7.17937	7.50761	6.94463	5.62202	8.00936	7.60296	6.60644	9.13908	6.68064	7.22286	7.537
BnSnRK2.3	1	8.32201	9.17315	8.61503	9.69191	8.50711	8.26491	9.71215	9.58904	8.07708	8.68754	8.47168	8.6033
BnSnRK2.4	1	10.1896	9.02717	9.89939	10.2234	9.6019	9.76805	9.18379	9.09801	10.0395	9.18775	10.3574	9.69725
BnSnRK2.5	1	6.53634	6.55483	5.80919	6.44998	6.70192	5.85037	8.34355	8.51055	6.631	6.22252	7.21012	6.41715
BnSnRK2.6	2	5.08507	6.61218	6.05773	6.64228	4.71451	3.3275	4.75882	7.34184	7.04655	5.87532	4.12533	6.88789
BnSnRK2.7	3	1.01936	-0.374456	0.385385	1.50693	-0.402868	-0.42047	1.47935	2.50433	0.855986	-0.0355283	0.123508	0.515652
BnSnRK2.8	1	7.72074	7.83707	7.15275	7.26221	7.70227	7.96911	8.69543	8.41125	8.35083	7.2869	7.47702	7.16104
BnSnRK2.9	3	1.41104	-0.0862765	1.76671	2.30611	3.414	2.0417	0.0223733	0.0536925	0.989077	3.55149	-0.27452	0.586271
BnSnRK2.10	1	8.63536	9.60078	8.39725	9.08144	7.9574	7.83534	8.183	9.13807	8.77146	8.29355	8.88952	8.0354
BnSnRK2.11	1	6.21352	7.99473	6.47915	5.64548	5.25498	7.08119	7.9538	8.52097	9.19838	5.50815	7.92602	6.67487
BnSnRK2.12	1	8.69268	8.23001	8.62022	8.61434	7.95663	8.77178	7.91709	8.08486	8.4094	8.84212	8.57127	8.899
BnSnRK2.13	1	8.72599	8.24025	8.19623	8.85837	8.64655	8.77361	8.32496	9.04178	8.86813	8.42092	8.2742	8.63304
BnSnRK2.14	1	9.21196	10.2702	9.38539	9.99111	9.32329	9.84254	10.2365	10.5415	9.46272	9.11969	9.8428	9.26364
BnSnRK2.15	2	4.31105	5.93837	2.48964	8.54833	8.6029	4.50826	5.41394	6.86014	7.11068	5.70419	4.78786	5.23702
BnSnRK2.16	2	5.1256	5.7975	5.65679	4.04689	3.85477	7.42179	3.99216	3.91219	6.70223	5.37024	5.3888	5.8231
BnSnRK2.17	1	9.44191	7.06478	8.74593	7.4776	7.18342	8.78256	6.84483	7.4806	9.28298	7.91393	7.86663	8.94929
BnSnRK2.18	1	7.45453	8.13023	7.73035	8.21457	8.13264	7.81088	8.06491	7.6863	7.27212	7.66301	7.30288	7.73543
BnSnRK2.19	2	6.43616	4.70146	5.86074	5.40299	6.33949	6.53525	3.55613	3.03097	5.31688	6.49494	5.42773	6.15556
BnSnRK2.20	1	8.63749	8.96435	8.50536	8.09642	7.66948	8.51614	8.38266	9.14526	9.7776	7.91324	9.03457	7.98438
BnSnRK2.21	1	8.4182	9.00136	8.00742	9.18879	8.3676	8.57771	9.19983	9.57336	9.03853	8.32183	8.6599	8.40829
BnSnRK2.22	1	5.56111	7.68449	5.83556	5.86113	5.7031	6.50824	9.20486	9.87879	8.72326	4.80598	7.30523	5.98128
BnSnRK2.23	3	0.635699	1.32716	0.463931	0.00568576	-0.350989	1.14959	1.24669	1.94867	2.97132	0.0281181	0.193415	-0.512442
BnSnRK2.24	1	8.72528	8.45663	8.68706	8.93355	8.0848	8.58037	7.98173	7.75162	9.17528	8.55791	9.28604	8.34601
BnSnRK2.25	1	7.54193	8.49292	8.42328	9.01441	8.57909	7.71697	10.1557	10.0054	8.40539	8.33588	8.60686	8.69698
BnSnRK2.26	3	0	0	0	0	0	0	0	0	0	0	0	0
BnSnRK2.27	3	0	0	0	0	0	0	0	0	0	0	0	0
BnSnRK2.28	1	8.97569	8.11689	8.1501	8.36481	8.25894	8.55984	8.26285	8.95228	8.91888	8.18897	8.20763	8.48143
BnSnRK2.29	1	9.57059	10.4948	9.62794	10.2071	9.85517	10.0331	11.0559	11.2027	9.63561	9.66167	10.3575	9.6664
BnSnRK2.30	1	5.59167	5.50978	4.55981	5.12123	5.07767	4.74235	7.12455	7.50053	5.46352	5.23527	6.03022	4.3064
BnSnRK2.31	3	-0.523394	0.534633	-0.649244	4.21363	4.4626	-0.674094	-0.38829	-0.325077	2.85822	1.6899	-0.840136	-0.149601
BnSnRK3.1	1	11.112	11.4428	10.371	11.9004	11.5492	9.97235	12.9205	12.135	9.41122	10.3289	11.5123	10.6744
BnSnRK3.2	1	6.58584	7.50299	6.32305	7.66833	6.76799	6.58702	7.41965	7.72007	7.71592	6.26332	6.3684	6.72228
BnSnRK3.3	1	6.67791	6.51748	6.65417	8.24936	8.05899	4.97449	8.05745	7.53124	4.91981	6.81116	8.13944	7.0739
BnSnRK3.4	3	-1.6391	-1.69791	-1.77897	-1.34535	0.859287	-1.80705	-1.54441	-1.50187	-1.95302	-1.29735	-1.93061	-1.98837
BnSnRK3.5	1	7.75587	7.83255	8.35329	8.11964	7.0799	8.28645	8.6327	9.4929	8.77482	7.82865	9.25391	8.35595
BnSnRK3.6	3	-0.896711	-0.955079	-1.01147	-0.597476	0.542935	0.485241	-0.808443	0.618524	1.54876	-1.13952	-1.10721	-1.14234
BnSnRK3.7	1	9.95746	10.8193	9.07797	10.7947	9.48001	8.37328	12.7396	12.4959	9.83968	9.7281	10.8684	8.84264
BnSnRK3.8	3	0.646355	-0.15361	-0.89936	0.251319	-0.896514	-0.904597	-0.719331	-0.683496	-0.181582	-0.267867	0.6055	-0.956008
BnSnRK3.9	3	0.759047	-0.533346	-0.588786	0.000286757	6.92019	-0.643413	-0.32578	3.22116	0.83872	1.78585	-0.832896	2.20366
BnSnRK3.10	2	1.32477	2.6921	2.63134	10.4751	1.20185	1.83075	5.25878	7.43915	3.45268	7.69526	4.77333	1.36155
BnSnRK3.11	1	8.45276	7.90979	6.51804	9.84405	6.57289	7.39387	9.146	8.59242	8.66528	6.84641	6.67821	6.12941
BnSnRK3.12	1	11.0293	11.6425	10.413	10.0123	8.02781	11.1029	11.9615	12.0679	12.3462	9.82238	10.5274	9.7752
BnSnRK3.13	1	5.34957	6.8899	5.89282	6.10144	6.12803	6.51377	7.07128	7.32391	7.35307	5.76106	6.10847	5.977
BnSnRK3.14	2	2.53577	5.19633	0.847907	3.81541	2.3201	1.51458	7.34348	7.55735	2.54954	3.09208	4.96977	0.517541
BnSnRK3.15	1	7.84488	7.27218	7.47616	7.39148	6.79999	7.7317	7.41246	6.65368	6.73653	6.81536	8.10326	7.41323
BnSnRK3.16	3	0.173528	0.372461	-1.03411	0.0176468	-1.02277	-1.0545	-0.855208	-0.822767	-0.635926	-0.239228	-1.08031	-0.7143
BnSnRK3.17	2	2.14212	3.98859	2.91915	1.24597	6.37588	2.9146	3.73259	4.62251	5.29023	2.7829	1.57901	1.7893
BnSnRK3.18	3	0	0	0	0	0	0	0	0	0	0	0	0
BnSnRK3.19	3	1.68642	2.75733	-0.790443	-0.121759	0.413252	-0.821214	7.67548	4.53687	-1.0871	-1.18533	-1.03108	-1.19998
BnSnRK3.20	2	5.48987	4.56423	1.8367	3.52605	3.19823	3.78308	3.86687	6.82065	2.69986	1.9805	5.32783	2.67768
BnSnRK3.21	2	2.39162	2.51915	2.93753	4.30125	3.11725	2.16698	2.82118	1.94485	3.23294	3.59219	3.37638	2.93403
BnSnRK3.22	3	0	0	0	0	0	0	0	0	0	0	0	0
BnSnRK3.23	1	6.31848	5.9217	6.65337	10.4335	7.9935	6.8824	7.01547	9.37764	8.88546	7.91861	7.22669	6.99374
BnSnRK3.24	2	2.98311	3.20698	1.35225	1.98671	4.3649	2.25575	3.91755	5.69409	3.5087	2.31828	1.03977	0.281295
BnSnRK3.25	2	4.00558	3.43573	2.5618	1.41049	5.56537	2.52819	3.97538	4.81852	5.54548	2.38388	2.63374	2.71876
BnSnRK3.26	1	9.4481	7.93483	9.05244	9.74729	10.1609	8.0953	11.3875	10.0629	10.7548	7.33008	8.62724	7.86906
BnSnRK3.27	3	-0.233357	-0.299316	1.72726	6.91723	-0.373243	-0.420967	2.37792	3.99284	1.2346	4.62722	-0.6325	-0.801359
BnSnRK3.28	1	7.21382	7.34893	6.9667	6.99235	7.01852	7.02073	7.44269	7.71446	7.77945	6.86984	7.22059	6.75404
BnSnRK3.29	3	-0.901987	-0.950515	-1.01739	-0.659607	-0.319679	-1.03422	-0.0873111	1.01502	-0.606373	-1.08436	-0.186748	-0.170061
BnSnRK3.30	1	9.02587	8.4057	8.23607	8.22446	10.1213	9.45279	8.69895	8.56952	9.39072	7.65728	8.58767	8.94174
BnSnRK3.31	2	4.95272	3.60267	3.93585	4.41279	4.678	5.35053	4.99168	6.20602	6.6257	4.89624	4.85232	3.93505
BnSnRK3.32	2	5.24065	4.42851	4.40799	8.42	4.99585	4.88727	5.37585	6.62773	6.07121	6.24246	3.84589	4.30093
BnSnRK3.33	3	-0.807711	-0.85906	-0.916493	-0.551239	0.900003	-0.245756	-0.725032	-0.687898	-0.965251	0.108137	0.99863	-0.276421
BnSnRK3.34	1	10.0877	8.96178	5.46577	8.2452	3.17196	3.15428	5.18022	8.80226	3.0721	7.39448	9.84734	6.88995
BnSnRK3.35	1	11.507	11.6161	8.66158	10.4201	10.3701	10.6117	10.5305	11.2265	11.1653	8.95846	10.8835	9.16629
BnSnRK3.36	1	8.21263	9.10624	8.12413	9.05366	8.5761	8.03912	9.70142	10.24	8.7602	7.93525	9.04604	7.98393
BnSnRK3.37	1	5.93629	6.31851	5.90211	4.99582	5.53727	8.02265	8.62752	8.11081	5.02404	5.99846	7.24871	6.34372
BnSnRK3.38	1	8.88984	10.3552	6.75707	5.40596	4.71253	10.0752	9.6055	9.54528	11.4042	6.78683	9.97648	7.13604
BnSnRK3.39	1	11.7033	12.2354	11.3221	13.255	11.64	11.1824	13.0914	12.8553	11.0834	11.2645	11.3343	11.2197
BnSnRK3.40	1	10.2337	9.94385	9.77976	14.4532	10.5752	9.02022	12.456	12.6204	11.7151	11.1232	9.41887	8.87886
BnSnRK3.41	1	7.64751	8.38417	7.21658	7.91638	7.4137	8.63311	9.38414	9.68544	9.92628	6.88645	7.51054	7.05851
BnSnRK3.42	1	6.02341	5.88806	5.91713	6.28223	6.90864	6.50392	7.07344	7.4604	6.98244	6.52417	6.45075	6.40759
BnSnRK3.43	3	0	0	0	0	0	0	0	0	0	0	0	0
BnSnRK3.44	1	5.11219	6.70609	4.91377	5.45384	4.94259	5.91116	7.80561	7.30292	7.25685	6.06781	5.07077	5.08554
BnSnRK3.45	1	8.21305	9.2951	8.03339	12.0927	9.05228	7.91708	10.4266	10.8845	8.88049	7.97443	7.45595	7.65616
BnSnRK3.46	1	6.88775	7.79058	6.25077	6.43854	8.29569	7.14198	8.47712	10.4216	7.29842	6.15274	9.56412	7.1387
BnSnRK3.47	1	9.81563	8.73439	9.297	10.1081	9.84174	9.86244	8.73034	8.49606	9.87166	8.9813	9.38921	9.25494
BnSnRK3.48	2	3.38264	3.96852	3.42758	4.99918	4.50687	1.27796	4.55913	4.29555	3.03421	4.36211	3.54185	3.40729
BnSnRK3.49	3	-0.158751	3.09942	1.12697	0.149028	-0.251521	2.02445	3.90781	2.24985	0.67385	-0.49734	2.84147	-0.505131
BnSnRK3.50	3	3.36123	4.10008	1.59549	0.722998	0.315251	3.08409	5.70212	4.53767	0.0711829	0.000919232	2.92829	2.49187
BnSnRK3.51	1	7.13036	7.47436	6.91344	7.67129	7.62069	7.03884	7.37668	7.59966	7.72806	6.98261	7.38307	7.19391
BnSnRK3.52	3	-0.61759	1.27541	-0.791548	-0.211188	0.819802	-0.812867	2.3976	4.86773	2.31622	-1.05064	-0.953412	-1.05958
BnSnRK3.53	1	8.75378	8.41029	7.80348	8.10128	7.36774	8.37979	8.13083	8.19813	8.09467	7.93425	8.479	8.13387
BnSnRK3.54	3	-0.507068	0.513407	-1.33298	-0.982819	-1.32098	-1.35566	-0.402438	-1.10922	-1.4273	-1.43867	-0.523625	-1.44026
BnSnRK3.55	1	11.0503	11.7148	8.00866	9.84151	9.66732	9.49654	10.6792	11.4369	10.7631	8.75667	10.2258	7.88182
BnSnRK3.56	1	7.85028	7.85112	7.28011	9.66373	7.68786	7.06638	7.94592	9.03622	8.08932	7.78096	7.61592	7.22922
BnSnRK3.57	1	7.07874	6.13442	4.75321	4.93253	4.59499	5.97144	5.01953	7.6362	4.65921	4.2369	7.71822	5.92738
BnSnRK3.58	2	3.86322	3.15305	4.79593	4.6398	4.64921	4.00952	3.28196	4.23515	3.24324	4.19975	5.4273	4.46368
BnSnRK3.59	3	0	0	0	0	0	0	0	0	0	0	0	0
BnSnRK3.60	2	4.85628	5.27183	5.51831	5.86888	6.27786	5.14894	5.0727	5.01358	5.51091	5.95595	6.54454	6.21249
BnSnRK3.61	2	3.2567	2.49264	1.20015	0.743342	1.92213	1.11652	2.77439	4.75828	4.51777	1.55486	2.40514	1.01355
BnSnRK3.62	1	9.28598	9.0495	8.42137	9.22587	8.69814	8.77493	9.2759	9.97657	10.0893	8.88157	8.88513	8.57928
BnSnRK3.63	3	-0.798122	-0.881391	-0.996146	5.8122	-0.975095	-1.03591	0.551063	2.07637	-1.29837	2.92359	-1.25573	-1.38296
BnSnRK3.64	2	3.93033	4.79345	3.6616	4.28767	3.81828	6.03063	5.51141	5.5134	8.96358	4.63842	4.92494	3.72539
BnSnRK3.65	1	10.2717	8.73964	9.51142	10.8634	10.8564	8.55036	11.8909	10.8707	11.2536	8.20508	8.86771	8.93932
BnSnRK3.66	1	9.40918	10.5316	9.48997	11.154	8.4001	9.74526	12.1584	11.8967	9.45934	8.99176	9.29591	9.36811
BnSnRK3.67	2	3.44148	3.38799	3.44906	2.1313	1.93065	4.23741	1.02939	4.55795	3.6798	1.0549	3.36797	3.65224
BnSnRK3.68	1	12.0487	11.6862	10.2345	10.1853	7.63727	11.5553	10.4307	9.53585	7.93786	9.57787	11.7343	10.4138
BnSnRK3.69	1	7.71832	8.26302	7.48181	8.14881	7.2942	7.33034	8.43029	9.41976	8.1012	7.17164	8.06906	7.37796
BnSnRK3.70	1	8.95019	9.23661	8.65623	7.90752	8.21356	8.56278	9.47036	9.61999	8.38876	8.48991	9.64831	8.93906
BnSnRK3.71	1	8.09241	8.94104	5.40476	4.65866	4.09644	9.30047	9.01756	9.1432	10.6658	5.34889	8.76698	6.3979
BnSnRK3.72	1	9.85496	10.1822	8.98877	9.1755	9.34466	10.1428	9.75489	9.58832	11.0901	9.09443	10.2845	9.04773
BnSnRK3.73	1	6.12541	6.00316	5.73315	10.2842	6.91033	6.93755	7.02396	8.71242	9.02322	7.26322	7.01992	6.1889

## Sheet: S8
Table S8 The expression profiles (ratio to control values) of the BnSnRKs under different abiotic stresses.
GeneID	1h_de_R1	8h_de_R1	4h_Nacl1_R1	24h_Nacl1_R1	4h_ABA1_R1	24h_ABA1_R1	4h_cold1_R1	24h_cold1_R1
BnSnRK1.1	2.35924	1.23499	2.58613	0.725416	1.18631	1.71781	0.86634	4.05779
BnSnRK1.2	1.47335	0.766845	1.28895	0.318406	1.43557	0.460533	1.12585	0
BnSnRK1.3	1.50563	1.31873	1.6385	0.931457	1.07134	1.27169	0.951098	0.964014
BnSnRK1.4	1.71956	3.05077	2.29365	1.83458	1.36346	2.42259	0.815462	1.79979
BnSnRK1.5	1.35155	1.40601	1.32663	1.21461	0.96011	1.0582	1.05016	0.772708
BnSnRK1.6	2.71335	0.754996	0.788373	1.20401	1.1399	0.961986	0.634298	1.06325
BnSnRK1.7	0.948595	2.18544	1.80833	2.36495	1.88627	2.33721	0.736835	0.453601
BnSnRK1.9	0.869348	1.51265	1.23739	1.25794	0.941682	1.46575	0.933277	1.12089
BnSnRK1.10	1.36941	1.4247	1.708	0.929819	0.9253	1.1936	1.12114	1.13181
BnSnRK2.1	137.696	41.7332	53.6585	17.123	66.126	71.7589	134.21	162.455
BnSnRK2.2	0.428987	1.82396	2.01331	1.60025	1.28809	2.03446	1.0125	1.42352
BnSnRK2.3	2.00461	1.34728	2.1448	1.2964	1.56214	1.39622	1.48863	1.58808
BnSnRK2.4	0.909611	16.075	4.71718	0.672972	7.31218	0.38435	1.37931	2.41142
BnSnRK2.5	0.729624	0.562195	1.51369	1.06534	0.856713	0.984209	0.817324	0.675634
BnSnRK2.6	3.08365	7.12884	5.17371	2.98011	4.2976	6.17138	4.29972	5.60889
BnSnRK2.7	3.58727	0.370749	0	1.2271	1.1513	0.749777	1.47099	0.768112
BnSnRK2.8	1.07317	1.31747	1.74991	1.08656	1.38595	1.42558	1.08175	0.847374
BnSnRK2.9	16.4015	2.5165	5.99995	7.41701	2.73564	3.17406	7.02853	22.0078
BnSnRK2.10	1.12487	13.9089	6.82508	1.23847	2.54042	0.730903	1.26053	3.09975
BnSnRK2.11	1.35018	0.110748	0.351164	0.648135	0.43139	0.55695	2.55394	0.622681
BnSnRK2.12	0.923689	1.70438	1.39127	1.47987	1.36705	1.07181	0.899097	0.934286
BnSnRK2.13	1.18531	1.19499	1.16807	1.08914	1.14543	1.23325	1.24079	1.63269
BnSnRK2.14	1.36085	1.72146	1.65725	1.10806	1.13263	1.30551	1.07193	1.04173
BnSnRK2.15	15.1299	4.19492	13.4878	2.20993	5.03237	20.9274	17.1058	63.578
BnSnRK2.16	2.26334	0.643234	1.68925	1.65702	2.16987	1.82271	0.886986	1.94396
BnSnRK2.17	1.64067	6.80083	3.82174	4.22681	2.85707	5.16865	1.0634	3.38451
BnSnRK2.18	1.55728	1.05401	1.40668	1.15667	1.22393	0.839547	1.14619	0.597056
BnSnRK2.19	3.49648	0.745702	1.29541	3.03743	1.92852	1.57659	1.00386	2.83586
BnSnRK2.20	0.701505	2.25111	1.62223	1.0009	0.664194	0.844889	1.12765	0.618865
BnSnRK2.21	1.25594	1.10739	1.50346	1.00491	1.19321	1.20728	1.08524	1.06663
BnSnRK2.22	0.949147	0.0578545	0.148421	0.37803	0.380318	0.603959	2.01628	1.12318
BnSnRK2.24	1.25338	38.6746	10.6308	1.14922	10.285	0.504497	1.93925	3.50698
BnSnRK2.25	0.782328	0.547091	1.577	1.23737	0.989373	1.23296	1.32543	0.748769
BnSnRK2.28	1.34838	0.954331	1.07873	1.0343	1.29541	1.50742	1.13792	1.67236
BnSnRK2.29	1.28098	0.945219	1.40945	0.781278	1.12796	1.17417	0.998806	0.928416
BnSnRK2.30	0.726455	0.442429	1.40858	0.841875	0.794825	0.87788	0.686284	0.642803
BnSnRK2.31	8.85837	8.97773	5.84923	1.32473	4.68448	13.3262	15.3786	53.4326
BnSnRK3.1	11.9982	8.83065	3.82674	3.91494	2.44179	8.33731	0.417947	3.1773
BnSnRK3.2	2.1707	2.80446	2.02608	2.00901	1.35966	1.59998	1.62124	1.96542
BnSnRK3.3	0.234569	0.526927	0.889743	0.349357	0.828855	0.382679	2.43616	0.658816
BnSnRK3.5	3.9026	0.490228	3.08539	1.50663	0.793269	1.39616	4.87739	0.326977
BnSnRK3.7	5.06657	2.32299	1.64901	1.265	1.16548	1.39923	0.901563	1.20923
BnSnRK3.9	1.45773	0.761364	1.82755	0.817437	0.910057	1.1291	1.12929	2.50338
BnSnRK3.10	0.181516	0.00834556	0.198662	0.0951824	0.810424	0.19072	0.585039	0.122261
BnSnRK3.11	4.13124	1.99983	2.75585	1.64142	1.73243	2.52737	1.31498	2.68809
BnSnRK3.12	4.55172	5.76328	4.52629	1.10131	1.25099	1.31381	17.8579	6.54626
BnSnRK3.13	1.19612	1.04732	1.49527	1.30566	1.63453	1.66082	1.18262	0.921235
BnSnRK3.14	1.23612	2.50697	9.12054	0.396408	7.68886	3.84294	0.783559	3.07417
BnSnRK3.15	0.398065	0.780779	0.746542	0.871799	1.24048	0.501183	1.01903	0.567515
BnSnRK3.16	0	0	0	0	0	0	0	0
BnSnRK3.17	0.925844	4.99061	1.97673	2.52339	0.538243	1.23127	0.824955	3.55134
BnSnRK3.19	0	0	0	0	0	0	0	0
BnSnRK3.20	5.89752	26.6949	17.8605	3.74871	8.39034	3.97771	4.40362	18.3761
BnSnRK3.21	1.26279	0.723351	2.4809	1.11434	0.781645	0.557195	0.648699	0.311531
BnSnRK3.23	0.652384	0.125988	0.351235	0.788297	0.350988	0.44817	2.8632	0.348842
BnSnRK3.24	0.622824	0.467959	1.57049	1.29872	1.05131	0.83922	0.637406	0.888912
BnSnRK3.25	0.241695	0.0440047	0.197044	0.388314	1.24478	0.576247	0.370749	0.294568
BnSnRK3.26	0.588381	0.437054	1.14179	0.22549	0.519462	0.549651	1.75369	2.13024
BnSnRK3.28	0.755737	1.24364	2.01492	1.29078	1.03468	1.3173	2.7246	2.72061
BnSnRK3.29	0.493377	0.754501	0.596201	1.32169	3.1389	2.31871	0.456071	0
BnSnRK3.30	1.41868	3.29495	1.92525	2.60203	2.49847	4.96605	0.443944	2.20011
BnSnRK3.31	1.96112	0.490084	2.96723	0.940557	1.71567	2.78292	1.54246	0.855509
BnSnRK3.32	0.988326	0.609985	1.39126	0.475854	0.817428	0.867165	1.13774	2.38849
BnSnRK3.34	1.55465	0.284523	1.27055	0.736469	1.1889	0.390453	6.47202	0.155442
BnSnRK3.35	1.82013	0.824949	2.17945	0.484891	1.68745	0.740052	4.03129	1.71714
BnSnRK3.36	0.851345	0.640777	1.10051	0.821028	0.852334	0.943074	1.01173	1.20606
BnSnRK3.37	0.496383	0.280093	0.514572	0.884078	0.71577	0.525184	1.02088	0.131677
BnSnRK3.38	19.1168	2.96485	0.478398	0	0.107276	0.329647	39.6613	27.8839
BnSnRK3.39	10.7075	10.0323	3.74096	4.2862	2.7505	7.92675	0.856551	4.75799
BnSnRK3.40	3.36057	0.720218	0.8683	1.28245	1.39837	1.71604	5.8997	2.33647
BnSnRK3.41	2.26131	3.35614	3.02507	1.58563	1.70608	2.1374	1.61417	2.17863
BnSnRK3.42	0.138619	1.10487	0.909678	0.427853	1.43987	0.576263	2.9204	1.56193
BnSnRK3.44	2.43971	0.214302	1.54037	0.585166	0.33136	0.911158	1.91188	0.603359
BnSnRK3.45	3.22769	2.74716	2.40765	1.55356	1.6822	2.38278	0.989445	2.14595
BnSnRK3.46	0.717863	0.526704	0.543377	0.369136	0.461766	0.323599	0.802341	0.413933
BnSnRK3.47	2.60649	6.36593	2.57921	5.2406	2.61568	4.26321	0.413925	2.19462
BnSnRK3.48	0.921524	1.07125	1.99097	0.723683	1.23009	1.58876	0.764376	1.95015
BnSnRK3.49	2.42226	0.213196	0.200476	0	0	0.172087	2.27711	0.239459
BnSnRK3.50	3.71655	1.93442	0.490934	0.101131	0.185781	0.0398726	2.24875	0.114954
BnSnRK3.51	0.967984	1.41014	1.42405	1.41805	1.49116	1.62981	1.08403	0.867878
BnSnRK3.52	4.0153	29.9466	44.5723	1.34235	65.4935	19.4465	3.21861	15.7806
BnSnRK3.53	1.35454	1.54081	2.06859	0.907763	1.98805	0.602092	1.89557	1.43383
BnSnRK3.54	2.53581	8.03794	2.42267	0	0.567226	0.795338	0	0
BnSnRK3.55	1.65994	0.489445	1.02882	0.391143	0.946982	0.52404	5.65322	1.63847
BnSnRK3.56	1.03063	1.06989	1.58282	0.819681	0.775898	1.26133	1.39218	2.25565
BnSnRK3.57	1.99511	4.34595	2.82466	0.826652	2.2029	0.50804	0.804325	4.06592
BnSnRK3.58	7.11724	1.48247	3.78651	2.24429	1.82989	1.5843	1.689	0.350706
BnSnRK3.59	0	0	0	0	0	0	0	0
BnSnRK3.60	4.98216	0.609631	2.14283	1.01413	0.953295	0.983752	1.12884	0.232435
BnSnRK3.61	0.498139	1.15334	1.34878	0.855758	1.92362	0.891635	0.504903	0.602377
BnSnRK3.62	1.17398	2.42961	2.08765	1.23662	1.17059	1.40569	1.74281	3.08789
BnSnRK3.64	1.1449	1.71715	1.4585	1.26288	0.83074	0.934725	1.10895	1.68526
BnSnRK3.65	1.28395	0.70663	1.54088	0.536078	0.655816	0.85314	1.40398	2.71688
BnSnRK3.66	0.902074	0.107187	0.569051	0.46727	0.670979	1.31999	7.85588	1.66469
BnSnRK3.67	1.33133	1.3282	3.80541	1.70728	12.0194	6.58902	0.953993	2.33244
BnSnRK3.68	1.5421	0.264896	0.806365	0.874773	1.01117	0.407869	4.70893	1.33336
BnSnRK3.69	0.687403	0.224036	0.565371	0.645361	0.552596	0.636019	1.19334	0.574163
BnSnRK3.70	0.52179	0.360264	0.441383	1.00654	0.558836	0.537822	1.15154	0.200833
BnSnRK3.71	17.1851	1.72114	0	0.134706	1.39973	1.36137	28.6142	25.5041
BnSnRK3.72	1.11001	1.44076	1.82694	0.893021	2.11547	0.950542	2.37983	0.42027
BnSnRK3.73	0.715327	0.1709	0.347697	0.644208	0.327734	0.327623	11.9613	0.753452

## Sheet: S9
Table S9 List of the BnSnRK SNPs identified in this study.
Num	Gene Name	Gene ID ( NY7)	Gene ID (Darmor-bzh)	Strand	Chr	Start	End	Gene length	SNP Num	SNP1	SNP2	SNP3	SNP4	SNP5	SNP6	SNP7	SNP8	SNP9	SNP10	SNP11	SNP12	SNP13	SNP14	SNP15	SNP16	SNP17	SNP18	SNP19	SNP20	SNP21	SNP22	SNP23	SNP24	SNP25	SNP26	SNP27	SNP28	SNP29	SNP30	SNP31	SNP32	SNP33	SNP34	SNP35	SNP36	SNP37	SNP38	SNP39	SNP40
1	BnSnRK1.1	chrA02g004422.t1	BnaA02g29720D	-	chrA02	21645937	21649210	3274	0
2	BnSnRK1.2	chrA04g001057.t1	BnaA04g09290D	+	chrA04	8346929	8350305	3377	9	8347465	8347898	8347930	8347965	8348236	8348410	8349567	8349615	8350138
3	BnSnRK1.3	chrA05g003917.t1	BnaA05g34100D	+	chrA05	23028458	23031545	3088	7	23029100	23029348	23029417	23029473	23031060	23031242	23031464
4	BnSnRK1.4	chrA06g003495.t1	BnaA06g31030D	+	chrA06	20888721	20891712	2992	15	20888870	20888884	20888899	20888934	20888977	20889057	20889298	20889338	20889756	20890896	20891125	20891144	20891232	20891618	20891690
6	BnSnRK1.6	chrC02g003597.t2	BnaC02g37730D	-	chrC02	40678917	40681701	2785	0
7	BnSnRK1.7	chrC03g003617.t1	BnaC03g32650D	+	chrC03	20012136	20018463	6328	62	20012990	20013002	20013038	20013053	20013062	20013068	20013079	20013102	20013155	20013291	20013351	20013401	20013856	20013898	20013972	20013979	20014045	20014081	20014696	20014783	20014801	20014840	20014872	20015100	20015129	20015142	20015154	20015226	20015801	20015816	20015879	20015893	20015905	20015914	20015959	20015997	20016069	20016261	20016320	20016561
8	BnSnRK1.8	chrC04g004168.t1	BnaC04g41770D	-	chrC04	42512346	42516217	3872	7	42512644	42512860	42513365	42513386	42513434	42513486	42513680
9	BnSnRK1.9	chrC07g003295.t1	BnaC07g25610D	-	chrC07	31733514	31736539	3026	12	31733733	31733762	31733806	31733968	31733987	31734289	31734322	31734787	31735037	31735803	31736125	31736183
12	BnSnRK2.2	chrA01g002740.t2	BnaA01g23120D	-	chrA01	15516332	15519295	2964	14	15516335	15516360	15516370	15516457	15516476	15516518	15516574	15517344	15518030	15518247	15518742	15518863	15519209	15519260
13	BnSnRK2.3	chrA03g000398.t1	BnaA03g02580D	+	chrA03	1221315	1223846	2532	13	1221627	1221642	1221766	1221982	1222300	1222537	1222606	1222997	1223003	1223024	1223402	1223748	1223785
14	BnSnRK2.4	chrA03g004464.t1	BnaA03g40850D	-	chrA03	20435089	20437182	2094	8	20435213	20435442	20435448	20435562	20435654	20436025	20436927	20436975
16	BnSnRK2.6	chrA04g001544.t1	BnaA04g14080D	+	chrA04	11883751	11885545	1795	11	11883834	11884007	11884572	11885118	11885129	11885186	11885197	11885243	11885254	11885307	11885383
17	BnSnRK2.7	chrA06g000709.t1	BnaA06g06730D	-	chrA06	3618720	3620581	1862	11	3619080	3619206	3619258	3619272	3619425	3619466	3619524	3619735	3619784	3620349	3620472
18	BnSnRK2.8	chrA06g000710.t1	BnaA06g06740D	-	chrA06	3620860	3623219	2360	19	3621291	3621433	3621604	3621629	3621638	3621704	3621710	3621868	3621893	3621900	3621924	3622005	3622150	3622521	3622554	3622584	3622693	3622897	3622909
19	BnSnRK2.9	chrA06g002645.t1	BnaA06g22800D	-	chrA06	15985554	15987282	1729	15	15985624	15985718	15985745	15985784	15985796	15986259	15986280	15986427	15986647	15986788	15986952	15987028	15987190	15987232	15987271
20	BnSnRK2.10	chrA07g001534.t2	BnaA07g12290D	-	chrA07	11211994	11213928	1935	19	11212206	11212251	11212263	11212386	11212422	11212591	11212597	11212645	11212727	11212865	11212871	11212986	11213121	11213402	11213411	11213724	11213761	11213821	11213863
21	BnSnRK2.11	chrA07g002337.t1	BnaA07g20630D	+	chrA07	16099015	16102110	3096	0
22	BnSnRK2.12	chrA08g002974.t1	BnaA08g25520D	+	chrA08	17534865	17537460	2596	9	17534877	17535229	17535238	17536199	17536205	17536787	17536899	17536938	17536983
23	BnSnRK2.13	chrA09g006013.t2	BnaA09g47860D	-	chrA09	32191226	32193693	2468	2	32191725	32192627
24	BnSnRK2.14	chrA10g002712.t1	BnaA10g22850D	-	chrA10	15278666	15281149	2484	19	15278672	15278751	15279049	15279118	15279496	15279742	15279980	15280016	15280222	15280297	15280309	15280508	15280565	15280703	15280800	15280814	15280882	15280958	15281144
25	BnSnRK2.15	chrC01g000104.t1	BnaC01g00890D	-	chrC01	373874	376942	3069	18	373883	374180	374202	374213	374248	374349	374466	374493	374787	374858	374914	374985	374992	375104	375521	375566	375705	376750
26	BnSnRK2.16	chrC01g000440.t1	BnaC01g04370D	-	chrC01	2290914	2293049	2136	13	2291213	2291219	2291306	2291360	2291493	2291620	2292384	2292446	2292459	2292630	2292797	2292834	2293009
27	BnSnRK2.17	chrC01g003280.t1	BnaC01g28850D	-	chrC01	26883173	26887415	4243	14	26883180	26883200	26883240	26883263	26883334	26883366	26883656	26883864	26883931	26884628	26884636	26886032	26886058	26887334
28	BnSnRK2.18	chrC03g000427.t1	BnaC03g03700D	+	chrC03	1805098	1807322	2225	12	1805580	1806074	1806619	1806649	1806655	1806664	1806676	1806688	1807007	1807022	1807064	1807117
29	BnSnRK2.19	chrC03g005718.t1	BnaC03g50700D	+	chrC03	35115079	35116818	1740	3	35115302	35116671	35116772
31	BnSnRK2.21	chrC05g000882.t1	BnaC05g08410D	-	chrC05	4394494	4397983	3490	9	4395184	4396475	4396547	4396621	4396666	4396845	4396961	4397015	4397053
32	BnSnRK2.22	chrC06g002615.t1	BnaC06g20490D	+	chrC06	22522237	22524389	2153	1	22523109
33	BnSnRK2.23	chrC06g004487.t1	BnaC06g38790D	-	chrC06	36241313	36242771	1459	1	36241342
34	BnSnRK2.24	chrC07g004034.t1	BnaC07g31800D	-	chrC07	35758280	35760295	2016	1	35760276
36	BnSnRK2.26	chrC08g001993.t1	BnaC08g14640D	-	chrC08	19406029	19408031	2003	0
38	BnSnRK2.28	chrC08g005081.t4	BnaC08g42270D	+	chrC08	36522415	36524940	2526	12	36522533	36522642	36522677	36522704	36522713	36523410	36524139	36524261	36524384	36524421	36524514	36524784
39	BnSnRK2.29	chrC09g006007.t1	BnaC09g47390D	-	chrC09	46766092	46768677	2586	8	46767544	46767563	46767663	46768131	46768260	46768282	46768307	46768321
42	BnSnRK3.1	chrA01g000655.t1	BnaA01g06180D	-	chrA01	2868417	2870372	1956	11	2868819	2868919	2868952	2869060	2869264	2869393	2869405	2869522	2869750	2869804	2869997
44	BnSnRK3.3	chrA01g002112.t1	BnaA01g19210D	+	chrA01	10761777	10763139	1363	7	10761909	10762044	10762378	10762431	10762452	10762527	10762626
45	BnSnRK3.4	chrA01g002113.t1	BnaA01g19220D	+	chrA01	10774428	10777495	3068	20	10774718	10775084	10775243	10775612	10775683	10776051	10776178	10776201	10776254	10776285	10776583	10776742	10776825	10776932	10777016	10777078	10777154	10777179	10777234	10777375
46	BnSnRK3.5	chrA01g002991.t1	BnaA01g24250D	-	chrA01	16656402	16657866	1465	9	16656644	16656793	16656896	16656908	16657034	16657103	16657589	16657616	16657675
47	BnSnRK3.6	chrA02g000001.t1	BnaA02g05330D	+	chrA02	2421506	2425216	3711	39	2421658	2421738	2421751	2422025	2422292	2422337	2422491	2422531	2422570	2422633	2422706	2422887	2423060	2423066	2423111	2423137	2423151	2423305	2423380	2423431	2423698	2423704	2423724	2423734	2423777	2423796	2423915	2423924	2424060	2424079	2424364	2424370	2424448	2424591	2425040	2425101	2425152	2425171	2425205
51	BnSnRK3.10	chrA02g003757.t1	BnaA02g24110D	-	chrA02	17447819	17449126	1308	4	17448065	17448086	17448798	17449109
52	BnSnRK3.11	chrA03g001528.t1	BnaA03g13900D	-	chrA03	6364664	6366026	1363	8	6365009	6365204	6365312	6365513	6365519	6365607	6365619	6365919
53	BnSnRK3.12	chrA03g005621.t1	BnaA03g51180D	+	chrA03	26561491	26563296	1806	17	26561705	26561855	26562002	26562023	26562129	26562182	26562239	26562248	26562302	26562308	26562689	26562824	26562884	26562902	26562920	26562932	26563010
54	BnSnRK3.13	chrA04g001124.t3	BnaA04g09870D	-	chrA04	8810605	8814061	3457	22	8810743	8811064	8811590	8811863	8811881	8812297	8812553	8812692	8812704	8812713	8812776	8812782	8812790	8812812	8812883	8812914	8813203	8813635	8813664	8813679	8813929	8814030
61	BnSnRK3.20	chrA05g001851.t1	BnaA05g17520D	+	chrA05	12399400	12404139	4740	41	12399741	12399910	12399956	12400301	12400353	12400593	12400614	12400722	12400954	12401072	12401081	12401091	12401333	12401361	12401373	12401455	12401527	12401560	12401573	12401585	12401630	12401686	12401694	12401795	12401981	12402082	12402092	12403190	12403217	12403240	12403313	12403452	12403515	12403545	12403596	12403686	12403794	12403838	12403950	12403991
62	BnSnRK3.21	chrA05g002154.t1	BnaA05g16720D	-	chrA05	11401616	11403042	1427	6	11402032	11402266	11402289	11402338	11402773	11402782
63	BnSnRK3.22	chrA05g002718.t1	BnaA05g22710D	+	chrA05	17234253	17238108	3856	11	17234557	17234755	17235193	17235309	17235442	17235626	17235814	17235985	17236133	17237054	17237827
65	BnSnRK3.24	chrA06g000422.t1	BnaA06g03930D	+	chrA06	2382696	2386904	4209	28	2382735	2382747	2382931	2383416	2383690	2384112	2384274	2384396	2384491	2384502	2384510	2384726	2384747	2384825	2384973	2385088	2385127	2385181	2385458	2385633	2385667	2385698	2386014	2386236	2386434	2386440	2386449	2386487
66	BnSnRK3.25	chrA06g000423.t1	BnaA06g03950D	+	chrA06	2389029	2392927	3899	20	2389105	2389174	2390025	2390327	2390562	2390617	2390805	2390860	2390938	2391066	2391141	2391195	2391201	2391230	2391263	2391481	2391546	2391554	2392317	2392449
69	BnSnRK3.28	chrA07g000894.t2	BnaA07g07410D	-	chrA07	7670593	7673957	3365	14	7670790	7670816	7670926	7670939	7671556	7671567	7671577	7672225	7673145	7673151	7673544	7673582	7673651	7673792
71	BnSnRK3.30	chrA08g001683.t1	BnaA08g12770D	-	chrA08	11266386	11268235	1850	16	11266408	11266644	11266813	11266882	11267020	11267104	11267110	11267341	11267362	11267383	11267521	11267533	11267899	11267938	11268134	11268218
72	BnSnRK3.31	chrA08g002212.t2	BnaA08g17440D	-	chrA08	13901572	13904671	3100	21	13901720	13901776	13902855	13902879	13902887	13903145	13903875	13903887	13903958	13904018	13904040	13904096	13904174	13904316	13904352	13904384	13904510	13904522	13904534	13904543	13904549
73	BnSnRK3.32	chrA09g003470.t1	BnaA09g26270D	-	chrA09	19441586	19444256	2671	11	19442267	19442485	19442492	19442688	19443044	19443170	19443344	19443662	19443843	19443883	19443930
74	BnSnRK3.33	chrA09g006419.t1	BnaA09g51540D	-	chrA09	33834167	33837920	3754	10	33834193	33834278	33834334	33834465	33834531	33834748	33834935	33836635	33836704	33837193
76	BnSnRK3.35	chrA10g000081.t1	BnaA10g00690D	+	chrA10	341180	344703	3524	19	341346	341849	342713	342900	342957	342972	343022	343190	343213	343230	343441	343474	343577	343978	344413	344420	344444	344538	344583
77	BnSnRK3.36	chrA10g001822.t2	BnaA10g14390D	-	chrA10	11453297	11457210	3914	15	11454354	11454396	11454776	11454889	11454986	11455004	11455078	11455084	11455169	11455196	11455250	11455331	11455392	11456657	11457083
78	BnSnRK3.37	chrA10g001824.t1	BnaA10g14410D	-	chrA10	11459101	11464015	4915	18	11459115	11459453	11459653	11459774	11459816	11460092	11460341	11460356	11460428	11460548	11461355	11461498	11461574	11461591	11462093	11462907	11462976	11463388
79	BnSnRK3.38	chrA10g002777.t1	BnaA10g23540D	-	chrA10	15535554	15536876	1323	5	15535997	15536205	15536295	15536493	15536856
80	BnSnRK3.39	chrC01g000676.t1	BnaC01g07450D	-	chrC01	3906168	3908158	1991	11	3906288	3906609	3906759	3906926	3907089	3907344	3907416	3907443	3907798	3907967	3908066
81	BnSnRK3.40	chrC01g001043.t1	BnaC01g11140D	-	chrC01	6928623	6930098	1476	10	6928713	6928738	6928818	6928838	6928890	6929193	6929691	6929973	6930021	6930033
82	BnSnRK3.41	chrC01g001576.t2	BnaC01g16330D	+	chrC01	11214008	11222548	8541	17	11219806	11219815	11219881	11220519	11220560	11220914	11221306	11221481	11221506	11221596	11221638	11221713	11221849	11222074	11222151	11222484	11222518
83	BnSnRK3.42	chrC01g002423.t1	BnaC01g23100D	+	chrC01	16794790	16796211	1422	1	16795839
84	BnSnRK3.43	chrC01g002424.t1	BnaC01g23130D	+	chrC01	16815659	16821959	6301	23	16818992	16819065	16819132	16819334	16819542	16819689	16819747	16819790	16819853	16819861	16819895	16819945	16819992	16820011	16820032	16820042	16820297	16820345	16820394	16820549	16820749	16821502	16821548
85	BnSnRK3.44	chrC01g003613.t1	BnaC01g31210D	-	chrC01	29990083	29991507	1425	8	29990510	29990540	29990581	29991202	29991229	29991269	29991327	29991387
86	BnSnRK3.45	chrC03g001754.t1	BnaC03g16860D	-	chrC03	8563352	8564699	1348	7	8563943	8564150	8564180	8564219	8564483	8564562	8564642
87	BnSnRK3.46	chrC03g004479.t1	BnaC03g40040D	-	chrC03	25000089	25004209	4121	1	25001810
88	BnSnRK3.47	chrC03g008155.t1	BnaC03g67810D	-	chrC03	57432431	57434288	1858	9	57432500	57432552	57432863	57433210	57433400	57433682	57433688	57434047	57434146
89	BnSnRK3.48	chrC04g000839.t1	BnaC04g06790D	+	chrC04	4908116	4909399	1284	13	4908139	4908541	4908547	4908598	4908664	4908727	4908775	4908784	4908907	4909132	4909141	4909219	4909258
92	BnSnRK3.51	chrC04g004240.t1	BnaC04g32060D	-	chrC04	33854516	33857696	3181	8	33854792	33854827	33855378	33855499	33855958	33857379	33857396	33857583
93	BnSnRK3.52	chrC04g004946.t1	BnaC04g37530D	-	chrC04	38854257	38857657	3401	14	38854439	38854452	38854988	38855147	38855400	38855643	38855678	38855695	38855744	38856118	38856338	38856491	38856981	38857200
94	BnSnRK3.53	chrC04g005049.t2	BnaC04g38530D	-	chrC04	39727498	39730359	2862	14	39727561	39727627	39727828	39727917	39728010	39728389	39728486	39728513	39728549	39728573	39729007	39729567	39729609	39729810
95	BnSnRK3.54	chrC04g005675.t1	BnaC04g44390D	-	chrC04	44410516	44411955	1440	15	44410837	44410915	44410936	44410954	44411020	44411089	44411128	44411188	44411269	44411416	44411446	44411641	44411705	44411827	44411842
96	BnSnRK3.55	chrC05g000063.t1	BnaC05g00760D	+	chrC05	398202	401549	3348	8	398333	398372	398641	399156	399237	401392	401425	401519
99	BnSnRK3.58	chrC05g003550.t1	BnaC05g29370D	-	chrC05	28176882	28178159	1278	0
102	BnSnRK3.61	chrC06g000202.t1	BnaC06g01840D	-	chrC06	2594071	2598318	4248	22	2594761	2594817	2595452	2595867	2596026	2596578	2596811	2596892	2596970	2596990	2597036	2597205	2597539	2597578	2597584	2597830	2598052	2598110	2598163	2598196	2598252	2598298
103	BnSnRK3.62	chrC07g001353.t2	BnaC07g09070D	-	chrC07	14217822	14220867	3046	7	14218225	14218518	14218668	14218732	14218809	14219157	14220299
106	BnSnRK3.65	chrC07g003748.t1	BnaC07g29570D	+	chrC07	34302114	34303772	1659	0
107	BnSnRK3.66	chrC07g005161.t1	BnaC07g43040D	+	chrC07	42250511	42252316	1806	4	42250743	42250995	42251004	42251529
110	BnSnRK3.69	chrC09g004837.t1	BnaC09g36730D	-	chrC09	40089673	40093637	3965	0
111	BnSnRK3.70	chrC09g004839.t1	BnaC09g36750D	-	chrC09	40095931	40100656	4726	16	40096735	40096774	40096807	40097734	40097782	40097791	40098168	40098602	40098654	40098702	40098708	40098890	40098918	40098948	40099642	40099851
112	BnSnRK3.71	chrC09g006092.t1	BnaC09g48250D	-	chrC09	47157269	47158730	1462	7	47157824	47158128	47158347	47158360	47158677	47158689	47158710
113	BnSnRK3.72	chrC09g006093.t2	BnaC09g48260D	-	chrC09	47159360	47161200	1841	2	47159559	47160044
[truncated: 22 more columns]
